# Supplementary material for: Genome-wide analysis of TMEM38 family revealed functional roles of TMEM38B in fat deposition and its miRNA-mediated regulation in chicken
Source: Poult Sci. 2025 Aug 16;104(11):105694. doi: 10.1016/j.psj.2025.105694 (PMC12396434; doi:10.1016/j.psj.2025.105694)
Supplement: Supplementary file 2 [file mmc2.xlsx]

## Sheet: Supplementary Table S1
Supplementary Table S1. Primers for qPCR.
Gene symbols	Sequence (5´ → 3´)	Product size (bp)	Tm (℃)
FASN	F: AGAGGCTTTGAAGCTCGGAC	127 bp	60
	R: GGTGCCTGAATACTTGGGCT
CDK1	F:TAATAGATGACAAAGGGGT	147 bp	60
	R:GAGTGGAATAACGAGCAGA
CCND1	F:CAGAAGTGCGAAGAGGAAGT	188 bp	60
	R:CTGATGGAGTTGTCGGTGTA
CCNB2	F:CCTCTTCCACTTCACTTCT	195 bp	60
	R:CTTTGTACCCCACTTATCA
PCNA	F:AGCACCAAATCAGGAAAAG	177 bp	60
	R:GCACAGGAGATGACAACAG
CDKN1A	F:CCCGTAGACCACGAGCAGAT	102 bp	60
	R:CGTCTCGGTCTCGAAGTTGA
CDKN2B	F:CACGGCTGCGGATGAACTAG	110 bp	60
	R:TCCGACCGAAGGAGTTGACAG
PPARγ	F:GTGCAATCAAAATGGAGCC	170 bp	60
	R:CTTACAACCTTCACATGCAT
LPL	F:GTACAGTCTGGGTGCTCAT	248 bp	60
	R:GGAAACCTCCACCATTAG
FABP4	F:ATGTGCGACCAGTTTGT	143 bp	60
	R:TCACCATTGATGCTGATAG
GAPDH	F: AGAACATCATCCCAGCGT	182 bp	60
	R: AGCCTTCACTACCCTCTTG
TMEM38B	F:AATCCGCAGTCCAGTTGCTT	223 bp	60
	R: CATTCCTGCAACCAGAAGCC

## Sheet: Supplementary Table S2
Supplementary Table S2. Protein information of chicken TMEM38 family members.
Name	Protein ID	Amino acid	MW (kDa)	PI	GRAVY	II
TMEM38A	NP_001073226.1	296	33247.8	8.67	0.257	44.15
TMEM38B	XM_046905764.1	265	29145.2	9.23	0.364	48.81

## Sheet: Supplementary Table S3
Supplementary Table S3. All genomic SNPs in gene body and 5kb promoter of TMEM38 gene family used for PCA analysis
#CHROM	POS	ID	REF	ALT	QUAL	FILTER	INFO	FORMAT	BLH_4_BLH_4	BLH_5_BLH_5	BLH_6_BLH_6	BLH_7_BLH_7	BLH_8_BLH_8	BLH_9_BLH_9	BLH_35_BLH_35	BLH_36_BLH_36	BLH_37_BLH_37	BLH_38_BLH_38	GS_F1_GS_F1	GS_F2_GS_F2	GS_F3_GS_F3	GS_F4_GS_F4	GS_F5_GS_F5	GS_M1_GS_M1	GS_M2_GS_M2	GS_M3_GS_M3	GS_M4_GS_M4	GS_M5_GS_M5	HNG_F1_HNG_F1	HNG_F2_HNG_F2	HNG_F3_HNG_F3	HNG_F4_HNG_F4	HNG_F5_HNG_F5	HNG_M1_HNG_M1	HNG_M2_HNG_M2	HNG_M3_HNG_M3	HNG_M4_HNG_M4	HNG_M5_HNG_M5	KB_02_KB_02	KB_05_KB_05	KB_07_KB_07	KB_09_KB_09	KB_11_KB_11	KB_12_KB_12	KB_14_KB_14	KB_15_KB_15	KB_16_KB_16	KB_18_KB_18	KB_20_KB_20
28	4384852	28:4384852	A	T	.	.	PR	GT	0/0	0/0	0/0	0/0	0/0	0/0	0/0	0/0	0/0	0/0	0/0	0/0	0/0	0/0	0/0	0/0	0/0	0/0	0/0	0/0	0/0	0/0	0/0	0/0	0/0	0/0	0/0	0/0	0/0	0/0	./.	./.	./.	./.	./.	./.	./.	./.	./.	./.	./.
28	4384866	28:4384866	G	A	.	.	PR	GT	0/0	0/0	0/0	0/0	0/0	0/0	2024-01-01	0/0	0/1	0/0	0/0	0/0	0/1	0/0	0/0	0/0	0/0	0/0	0/0	0/0	0/0	0/0	0/0	0/0	0/0	0/0	0/0	0/0	0/0	0/0	0/0	0/0	0/0	0/0	0/0	0/0	0/0	0/0	0/0	0/0	0/0
28	4384889	28:4384889	A	G	.	.	PR	GT	0/0	0/0	0/0	0/0	0/0	0/0	0/0	0/0	0/0	0/0	0/0	0/0	0/0	0/0	0/0	0/0	0/0	0/0	0/0	0/0	0/0	0/0	0/0	0/0	0/0	0/0	0/0	0/0	0/0	0/0	./.	./.	./.	./.	./.	./.	./.	./.	./.	./.	./.
28	4384994	28:4384994	G	C	.	.	PR	GT	0/0	0/0	0/0	0/0	0/0	0/0	0/0	0/0	0/0	0/0	2024-01-01	0/1	0/0	2024-01-01	2024-01-01	0/0	2024-01-01	0/0	0/1	2024-01-01	0/0	0/0	0/0	0/1	0/0	0/1	2024-01-01	0/1	0/0	0/0	2024-01-01	2024-01-01	2024-01-01	2024-01-01	2024-01-01	2024-01-01	2024-01-01	2024-01-01	2024-01-01	2024-01-01	2024-01-01
28	4385155	28:4385155	C	A	.	.	PR	GT	0/0	0/0	0/0	0/0	./.	0/0	0/0	0/0	0/0	0/0	0/0	0/0	0/0	0/0	0/0	0/0	0/0	0/0	0/0	0/0	0/0	0/0	0/0	0/0	0/1	0/0	0/0	0/0	0/0	0/0	./.	./.	./.	./.	./.	./.	./.	./.	./.	./.	./.
28	4385232	28:4385232	A	C	.	.	PR	GT	0/0	0/0	0/0	0/0	./.	0/0	0/0	0/0	0/0	0/0	0/0	0/0	0/0	0/0	0/0	0/0	0/0	0/0	0/0	0/0	0/0	0/0	0/0	0/0	0/0	0/0	0/0	0/0	0/0	0/0	./.	./.	./.	./.	./.	./.	./.	./.	./.	./.	./.
28	4385284	28:4385284	C	T	.	.	PR	GT	0/0	0/0	0/0	./.	0/0	0/0	2024-01-01	0/0	0/1	0/1	0/0	0/0	0/1	0/0	0/0	0/0	0/0	0/0	0/0	0/0	0/1	0/1	0/0	0/1	0/0	0/0	0/0	0/0	0/1	0/0	0/0	0/0	0/0	0/0	0/0	0/0	0/0	0/0	0/0	0/0	0/0
28	4385293	28:4385293	C	T	.	.	PR	GT	0/0	0/0	0/0	./.	0/0	0/0	0/0	0/0	0/0	0/0	0/0	0/0	0/0	0/0	0/0	0/1	0/0	0/0	0/0	0/0	0/0	0/0	0/0	0/0	0/0	0/0	0/0	0/0	0/0	0/0	./.	./.	./.	./.	./.	./.	./.	./.	./.	./.	./.
28	4385456	28:4385456	C	T	.	.	PR	GT	0/0	0/0	0/0	0/0	0/0	0/0	0/0	0/0	0/0	0/0	0/0	0/0	0/0	0/0	0/0	0/0	0/0	0/0	0/0	0/0	0/0	0/0	0/0	0/0	0/0	0/0	0/0	0/0	0/0	0/0	./.	./.	./.	./.	./.	./.	./.	./.	./.	./.	./.
28	4385544	28:4385544	T	C	.	.	PR	GT	0/0	0/0	0/0	0/0	0/0	0/0	0/0	0/0	0/0	0/0	2024-01-01	0/1	0/0	2024-01-01	2024-01-01	0/0	2024-01-01	0/0	0/1	2024-01-01	0/0	0/0	0/0	0/1	0/0	0/1	2024-01-01	0/1	0/0	0/0	./.	2024-01-01	2024-01-01	2024-01-01	2024-01-01	2024-01-01	2024-01-01	2024-01-01	2024-01-01	2024-01-01	2024-01-01
28	4385574	28:4385574	C	T	.	.	PR	GT	0/1	0/1	2024-01-01	0/1	2024-01-01	0/0	0/0	2024-01-01	./.	0/1	0/0	0/0	0/1	0/0	0/0	0/1	0/0	0/0	0/0	0/0	0/0	0/0	0/0	0/0	0/0	0/0	0/0	0/0	0/0	0/0	./.	./.	./.	./.	./.	./.	./.	./.	./.	./.	./.
28	4385595	28:4385595	G	A	.	.	PR	GT	./.	./.	./.	./.	./.	./.	./.	./.	./.	./.	./.	./.	./.	./.	./.	./.	./.	./.	./.	./.	./.	./.	./.	./.	./.	./.	./.	./.	./.	./.	0/0	0/0	0/0	0/0	0/0	0/0	0/0	0/1	0/0	0/0	0/0
28	4385714	28:4385714	A	C	.	.	PR	GT	0/0	0/0	0/0	0/0	0/0	0/0	0/0	0/0	0/0	0/0	0/0	0/0	0/0	0/0	0/0	0/0	0/0	0/0	0/0	0/0	0/0	0/0	0/0	0/0	0/1	0/0	0/0	0/0	0/0	0/0	./.	./.	./.	./.	./.	./.	./.	./.	./.	./.	./.
28	4385869	28:4385869	T	C	.	.	PR	GT	0/1	0/1	2024-01-01	0/1	2024-01-01	0/0	0/0	2024-01-01	0/1	0/1	0/0	0/0	0/1	0/0	0/0	0/1	0/0	0/0	0/0	0/0	0/1	0/1	0/0	0/1	0/0	0/0	0/0	0/0	0/1	0/0	./.	./.	./.	./.	./.	./.	./.	./.	./.	./.	./.
28	4386083	28:4386083	G	A	.	.	PR	GT	./.	./.	0/0	0/0	0/0	./.	0/0	0/0	0/0	0/0	0/0	0/0	0/0	0/0	0/0	0/0	0/0	0/0	0/0	0/0	0/0	0/0	0/0	0/0	0/0	0/0	0/0	0/0	0/0	0/0	./.	./.	./.	./.	./.	./.	./.	./.	./.	./.	./.
28	4386185	28:4386185	C	T	.	.	PR	GT	0/0	0/0	0/0	0/0	0/0	./.	0/0	0/0	0/0	0/0	0/0	0/0	0/0	0/0	0/0	0/0	0/0	0/0	0/0	0/0	0/0	0/0	0/0	0/0	0/0	0/0	0/0	0/0	0/0	0/0	./.	./.	./.	./.	./.	./.	./.	./.	./.	./.	./.
28	4386195	28:4386195	G	A	.	.	PR	GT	0/1	0/1	0/0	0/1	0/0	./.	0/0	0/0	0/0	0/0	0/0	0/0	0/0	0/0	0/0	0/0	0/0	0/0	0/0	0/0	0/1	0/0	0/0	0/0	0/0	0/0	0/0	0/0	0/0	0/0	0/0	0/0	0/0	0/0	0/0	0/0	0/0	0/0	0/0	0/0	0/0
28	4386254	28:4386254	A	G	.	.	PR	GT	0/0	0/0	0/0	0/0	0/0	./.	0/0	0/0	0/0	0/0	2024-01-01	0/1	0/0	2024-01-01	2024-01-01	0/0	2024-01-01	0/0	0/1	2024-01-01	0/0	0/0	0/0	0/1	0/0	0/1	2024-01-01	0/1	0/0	0/0	2024-01-01	2024-01-01	2024-01-01	2024-01-01	2024-01-01	2024-01-01	2024-01-01	2024-01-01	2024-01-01	2024-01-01	2024-01-01
28	4386333	28:4386333	G	A	.	.	PR	GT	0/0	0/0	0/0	0/0	0/0	0/0	0/0	0/0	0/0	0/0	0/0	0/0	0/0	0/0	0/0	0/0	0/0	0/0	0/0	0/0	0/0	0/0	0/0	0/0	0/0	0/0	0/0	0/0	0/0	0/0	./.	./.	./.	./.	./.	./.	./.	./.	./.	./.	./.
28	4386366	28:4386366	C	T	.	.	PR	GT	./.	./.	./.	./.	./.	./.	./.	./.	./.	./.	./.	./.	./.	./.	./.	./.	./.	./.	./.	./.	./.	./.	./.	./.	./.	./.	./.	./.	./.	./.	0/0	0/0	0/0	0/0	0/0	0/0	0/0	0/0	0/0	0/0	0/0
28	4386401	28:4386401	G	A	.	.	PR	GT	0/0	0/0	./.	0/0	0/0	0/0	0/0	0/0	0/0	0/0	0/0	0/0	0/0	0/0	0/0	0/0	0/0	0/0	0/0	0/0	0/0	0/0	0/0	0/0	0/0	0/0	0/0	0/0	0/0	0/0	./.	./.	./.	./.	./.	./.	./.	./.	./.	./.	./.
28	4386431	28:4386431	A	G	.	.	PR	GT	0/0	0/0	0/0	./.	0/0	0/0	0/0	0/0	0/0	0/0	2024-01-01	0/1	0/0	2024-01-01	2024-01-01	0/0	2024-01-01	0/0	0/1	2024-01-01	0/0	0/0	0/0	0/1	0/0	0/1	2024-01-01	0/1	0/0	0/0	2024-01-01	./.	2024-01-01	2024-01-01	2024-01-01	2024-01-01	2024-01-01	2024-01-01	2024-01-01	2024-01-01	2024-01-01
28	4386607	28:4386607	G	A	.	.	PR	GT	0/0	0/0	0/0	0/0	0/0	0/0	0/0	0/0	0/0	0/0	0/0	0/0	0/0	0/0	0/0	0/0	0/0	0/0	0/0	0/0	0/0	0/0	0/0	0/0	0/0	0/0	0/0	0/0	0/0	0/0	./.	./.	./.	./.	./.	./.	./.	./.	./.	./.	./.
28	4386687	28:4386687	C	T	.	.	PR	GT	0/0	0/0	0/0	0/0	0/0	0/0	./.	0/0	0/0	0/1	0/0	0/0	0/1	0/0	0/0	0/0	0/0	0/0	0/0	0/0	0/0	0/0	0/0	0/0	0/0	0/0	0/0	0/0	0/0	0/0	0/0	0/0	0/0	0/0	0/0	0/0	0/0	0/0	0/0	0/0	0/0
28	4386786	28:4386786	A	G	.	.	PR	GT	./.	./.	./.	./.	./.	./.	./.	./.	./.	./.	./.	./.	./.	./.	./.	./.	./.	./.	./.	./.	./.	./.	./.	./.	./.	./.	./.	./.	./.	./.	0/0	0/0	0/0	0/0	0/0	0/0	0/0	0/0	0/0	0/0	0/0
28	4386936	28:4386936	A	C	.	.	PR	GT	0/0	0/0	0/0	0/0	./.	0/0	0/0	0/0	0/0	0/0	0/0	0/0	0/0	0/0	0/0	0/0	0/0	0/0	0/0	0/0	0/0	0/0	0/0	0/0	0/0	0/0	0/0	0/0	0/1	0/0	./.	./.	./.	./.	./.	./.	./.	./.	./.	./.	./.
28	4386959	28:4386959	T	C	.	.	PR	GT	0/0	0/0	0/0	0/0	./.	0/0	0/0	0/0	0/0	0/0	0/0	0/0	0/0	0/0	0/0	0/0	0/0	0/0	0/0	0/0	0/0	0/0	0/0	0/0	0/0	0/0	0/0	0/0	0/0	0/0	0/0	0/0	0/0	0/0	0/0	0/0	0/0	0/0	0/0	0/0	0/0
28	4386981	28:4386981	C	A	.	.	PR	GT	0/0	0/0	0/0	0/0	./.	0/0	0/0	0/0	0/0	0/0	0/0	0/0	0/0	0/0	0/0	0/0	0/0	0/0	0/0	0/0	0/0	0/0	0/0	0/0	0/0	0/0	0/0	0/0	0/0	0/0	0/0	0/0	./.	0/0	0/0	0/0	0/0	0/0	0/0	0/0	0/0
28	4387030	28:4387030	G	A	.	.	PR	GT	./.	./.	./.	./.	./.	./.	./.	./.	./.	./.	./.	./.	./.	./.	./.	./.	./.	./.	./.	./.	./.	./.	./.	./.	./.	./.	./.	./.	./.	./.	0/0	0/0	0/0	0/0	0/0	0/0	0/0	0/0	0/0	0/0	0/0
28	4387033	28:4387033	G	C	.	.	PR	GT	./.	./.	./.	./.	./.	./.	./.	./.	./.	./.	./.	./.	./.	./.	./.	./.	./.	./.	./.	./.	./.	./.	./.	./.	./.	./.	./.	./.	./.	./.	0/0	0/0	0/0	0/0	0/0	0/0	0/0	0/0	0/0	0/0	0/0
28	4387043	28:4387043	T	C	.	.	PR	GT	./.	./.	./.	./.	./.	./.	./.	./.	./.	./.	./.	./.	./.	./.	./.	./.	./.	./.	./.	./.	./.	./.	./.	./.	./.	./.	./.	./.	./.	./.	0/0	0/0	0/0	0/0	0/0	0/0	0/0	0/0	0/0	0/0	0/0
28	4387127	28:4387127	A	G	.	.	PR	GT	0/0	0/0	0/0	0/0	0/0	0/0	0/0	0/0	0/0	0/0	0/0	0/0	0/0	0/0	0/0	0/0	0/0	0/0	0/0	0/0	0/0	0/0	0/0	0/0	0/0	0/0	0/0	0/0	0/0	0/0	./.	./.	./.	./.	./.	./.	./.	./.	./.	./.	./.
28	4387292	28:4387292	C	A	.	.	PR	GT	./.	./.	./.	./.	./.	./.	./.	./.	./.	./.	./.	./.	./.	./.	./.	./.	./.	./.	./.	./.	./.	./.	./.	./.	./.	./.	./.	./.	./.	./.	0/0	0/0	0/0	0/0	0/0	0/0	0/0	0/0	0/0	0/0	0/0
28	4387306	28:4387306	G	A	.	.	PR	GT	./.	./.	./.	./.	./.	./.	./.	./.	./.	./.	./.	./.	./.	./.	./.	./.	./.	./.	./.	./.	./.	./.	./.	./.	./.	./.	./.	./.	./.	./.	0/0	0/0	0/0	0/0	0/0	0/0	0/0	0/0	0/0	0/0	0/0
28	4387355	28:4387355	T	A	.	.	PR	GT	0/0	0/0	0/0	0/0	0/0	0/0	0/0	0/0	0/0	0/0	0/0	0/0	0/0	0/0	0/0	0/0	0/0	0/0	0/0	0/0	0/0	0/0	0/0	0/0	0/0	0/0	0/0	0/0	0/0	0/0	0/0	0/0	0/0	0/0	0/0	0/0	0/0	0/0	0/0	0/0	0/0
28	4387383	28:4387383	C	T	.	.	PR	GT	0/0	0/0	0/0	0/0	0/0	0/0	0/0	0/0	0/0	0/0	0/0	0/0	0/0	0/0	0/0	0/0	0/0	0/0	0/0	0/0	0/0	0/0	0/0	0/0	0/0	0/0	0/0	0/0	0/0	0/0	0/0	0/0	0/0	0/0	0/0	0/0	0/0	0/0	0/0	0/0	0/0
28	4387605	28:4387605	T	C	.	.	PR	GT	0/0	0/0	0/0	0/0	0/0	0/0	0/0	0/0	0/0	0/0	0/0	0/0	0/0	0/0	0/0	0/0	0/0	0/0	0/0	0/0	0/0	0/0	0/0	0/0	0/0	0/0	0/0	0/0	0/0	0/0	0/0	0/0	0/0	0/0	0/0	0/0	./.	0/0	0/0	0/0	0/0
28	4387783	28:4387783	G	A	.	.	PR	GT	0/0	0/0	0/0	0/0	0/0	0/0	0/0	0/0	0/0	0/0	0/0	0/0	0/0	0/0	0/0	0/0	0/0	0/0	0/0	0/0	0/0	0/1	0/1	0/0	0/1	0/0	0/0	0/0	0/0	0/0	./.	./.	./.	./.	./.	./.	./.	./.	./.	./.	./.
28	4387812	28:4387812	C	G	.	.	PR	GT	./.	./.	./.	./.	./.	./.	./.	./.	./.	./.	./.	./.	./.	./.	./.	./.	./.	./.	./.	./.	./.	./.	./.	./.	./.	./.	./.	./.	./.	./.	0/0	0/0	0/0	0/0	0/0	0/0	0/0	0/0	0/0	0/0	0/0
28	4387813	28:4387813	T	A	.	.	PR	GT	./.	./.	./.	./.	./.	./.	./.	./.	./.	./.	./.	./.	./.	./.	./.	./.	./.	./.	./.	./.	./.	./.	./.	./.	./.	./.	./.	./.	./.	./.	0/0	0/0	0/0	0/0	0/0	0/0	0/0	0/0	0/0	0/0	0/0
28	4387825	28:4387825	G	A	.	.	PR	GT	./.	./.	./.	./.	./.	./.	./.	./.	./.	./.	./.	./.	./.	./.	./.	./.	./.	./.	./.	./.	./.	./.	./.	./.	./.	./.	./.	./.	./.	./.	./.	0/0	0/0	0/0	0/0	0/0	0/0	0/0	0/0	0/0	0/0
28	4387934	28:4387934	C	T	.	.	PR	GT	0/0	0/0	0/0	0/0	0/0	0/0	0/0	0/0	0/0	0/0	0/0	0/0	0/0	0/0	0/0	0/0	0/0	0/0	0/0	0/0	0/0	0/0	0/0	0/0	0/0	0/0	0/0	0/0	0/0	0/0	./.	./.	./.	./.	./.	./.	./.	./.	./.	./.	./.
28	4387969	28:4387969	T	C	.	.	PR	GT	./.	./.	./.	./.	./.	./.	./.	./.	./.	./.	./.	./.	./.	./.	./.	./.	./.	./.	./.	./.	./.	./.	./.	./.	./.	./.	./.	./.	./.	./.	0/0	0/0	0/0	0/0	0/0	0/0	./.	0/0	0/0	./.	0/0
28	4388019	28:4388019	T	C	.	.	PR	GT	0/0	0/0	0/0	0/0	0/0	0/0	0/0	0/0	0/0	0/0	0/0	0/0	0/0	0/0	0/0	0/0	0/0	0/0	0/0	0/0	0/1	0/1	0/0	0/1	0/0	0/0	0/0	0/0	0/1	0/0	./.	./.	./.	./.	./.	./.	./.	./.	./.	./.	./.
28	4388093	28:4388093	G	A	.	.	PR	GT	0/1	0/1	0/0	2024-01-01	0/0	2024-01-01	0/0	0/0	0/0	0/0	0/0	0/0	0/0	0/0	0/0	0/0	0/0	0/0	0/0	0/0	0/1	0/0	0/0	0/0	0/1	0/1	0/0	0/0	0/0	0/1	0/0	0/0	0/0	0/0	0/0	0/0	0/0	0/0	0/0	0/0	0/0
28	4388153	28:4388153	T	C	.	.	PR	GT	0/0	0/0	0/0	0/0	0/0	0/0	0/0	0/0	0/0	0/0	0/0	0/0	0/0	0/0	0/0	0/0	0/0	0/0	0/0	0/0	0/0	0/0	0/0	0/0	0/0	0/0	0/0	0/0	0/0	0/0	./.	./.	./.	./.	./.	./.	./.	./.	./.	./.	./.
28	4388183	28:4388183	T	C	.	.	PR	GT	0/0	0/0	0/0	0/0	0/0	0/0	0/0	0/0	0/0	0/0	0/0	0/0	0/0	0/0	0/0	0/0	0/0	0/0	0/0	0/0	0/0	0/0	0/0	0/0	0/0	0/0	0/0	0/0	0/0	0/0	0/0	0/0	0/0	0/0	0/0	./.	0/0	./.	0/0	0/0	0/0
28	4388224	28:4388224	T	C	.	.	PR	GT	0/0	0/0	0/0	0/0	0/0	0/0	0/0	0/0	0/0	0/0	0/0	0/0	0/0	0/0	0/0	0/0	0/0	0/0	0/0	0/0	0/0	0/1	0/1	0/0	0/1	0/0	0/0	0/0	0/0	0/0	./.	./.	./.	./.	./.	./.	./.	./.	./.	./.	./.
28	4388312	28:4388312	C	G	.	.	PR	GT	./.	0/1	2024-01-01	./.	2024-01-01	0/0	0/0	2024-01-01	0/0	0/0	0/0	0/0	0/1	0/0	0/0	0/1	0/0	0/0	0/0	0/0	0/0	0/0	0/0	0/0	0/0	0/0	0/0	0/0	0/0	0/0	./.	./.	./.	./.	./.	./.	./.	./.	./.	./.	./.
28	4388327	28:4388327	T	C	.	.	PR	GT	./.	0/1	0/0	./.	0/0	2024-01-01	0/0	0/0	0/0	0/0	0/0	0/0	0/0	0/0	0/0	0/0	0/0	0/0	0/0	0/0	0/1	0/0	0/0	0/0	0/0	0/0	0/0	0/0	0/0	0/0	0/0	0/0	0/0	0/0	0/0	./.	0/0	./.	0/0	0/0	0/0
28	4388342	28:4388342	T	A	.	.	PR	GT	./.	0/0	0/0	./.	0/0	0/0	2024-01-01	0/0	0/1	0/1	0/0	0/1	0/1	0/0	0/0	0/0	0/0	0/1	0/1	0/0	0/0	0/0	0/1	0/0	0/0	0/1	0/0	0/1	0/1	2024-01-01	0/0	0/0	0/0	0/0	0/0	0/0	0/0	./.	0/0	0/0	0/0
28	4388465	28:4388465	T	C	.	.	PR	GT	0/0	0/0	0/0	0/0	0/0	0/0	2024-01-01	0/0	0/0	2024-01-01	0/0	0/0	0/1	0/0	0/0	0/0	0/0	0/0	0/1	0/0	0/0	0/0	0/0	0/0	0/0	0/0	0/0	0/0	0/0	0/0	0/0	0/0	0/0	0/0	0/0	0/0	0/0	0/0	0/0	0/0	0/0
28	4388544	28:4388544	C	T	.	.	PR	GT	0/0	0/0	0/0	0/0	0/0	0/0	0/0	0/0	0/0	0/0	0/0	0/0	0/0	0/0	0/0	0/1	0/0	0/0	0/0	0/0	0/0	0/0	0/0	0/0	0/0	0/0	0/0	0/0	0/0	0/0	./.	./.	./.	./.	./.	./.	./.	./.	./.	./.	./.
28	4388586	28:4388586	G	T	.	.	PR	GT	0/0	0/0	0/0	0/0	0/0	0/0	0/0	0/0	0/0	0/0	0/0	0/0	0/0	0/0	0/0	0/0	0/0	0/0	0/0	0/0	0/0	0/0	0/0	0/0	0/0	0/0	0/0	0/0	0/0	0/0	./.	./.	./.	./.	./.	./.	./.	./.	./.	./.	./.
28	4388603	28:4388603	G	A	.	.	PR	GT	./.	./.	./.	./.	./.	./.	./.	./.	./.	./.	./.	./.	./.	./.	./.	./.	./.	./.	./.	./.	./.	./.	./.	./.	./.	./.	./.	./.	./.	./.	./.	./.	./.	./.	./.	./.	./.	./.	./.	./.	./.
28	4388611	28:4388611	A	G	.	.	PR	GT	./.	./.	./.	./.	./.	./.	./.	./.	./.	./.	./.	./.	./.	./.	./.	./.	./.	./.	./.	./.	./.	./.	./.	./.	./.	./.	./.	./.	./.	./.	0/0	0/0	0/0	./.	0/0	0/0	0/0	0/0	0/0	0/0	0/0
28	4388616	28:4388616	G	A	.	.	PR	GT	./.	./.	./.	./.	./.	./.	./.	./.	./.	./.	./.	./.	./.	./.	./.	./.	./.	./.	./.	./.	./.	./.	./.	./.	./.	./.	./.	./.	./.	./.	./.	./.	./.	./.	./.	./.	./.	./.	./.	./.	./.
28	4388630	28:4388630	C	T	.	.	PR	GT	0/1	0/0	0/0	0/1	0/0	2024-01-01	2024-01-01	0/0	2024-01-01	2024-01-01	0/0	0/0	0/1	0/0	0/0	0/1	0/0	0/0	0/1	0/0	2024-01-01	2024-01-01	0/1	0/1	0/1	0/0	0/0	0/0	0/1	0/0	0/0	0/0	0/0	./.	0/0	0/0	0/0	0/0	0/0	0/0	0/0
28	4388635	28:4388635	G	C	.	.	PR	GT	0/0	0/0	0/0	0/0	0/0	0/0	0/0	0/0	0/0	0/0	0/0	0/0	0/0	0/0	0/0	0/0	0/0	0/0	0/0	0/0	0/0	0/0	0/0	0/0	0/0	0/0	0/0	0/0	0/0	0/0	./.	./.	./.	./.	./.	./.	./.	./.	./.	./.	./.
28	4388659	28:4388659	C	T	.	.	PR	GT	0/0	0/0	0/0	0/0	0/0	0/0	0/0	0/0	0/0	0/0	0/0	0/0	0/0	0/0	0/0	0/0	0/0	0/0	0/0	0/0	0/0	0/0	0/0	0/0	0/0	0/0	0/0	0/0	0/0	0/0	0/0	0/0	./.	./.	0/0	0/0	0/0	0/0	0/0	0/0	0/0
28	4388694	28:4388694	T	G	.	.	PR	GT	0/0	0/0	0/0	0/0	0/0	0/0	0/0	0/0	0/0	0/0	0/0	0/0	0/0	0/0	0/0	0/1	0/0	0/0	0/0	0/0	0/0	0/0	0/0	0/0	0/0	0/0	0/0	0/0	0/0	0/0	./.	./.	./.	./.	./.	./.	./.	./.	./.	./.	./.
28	4388702	28:4388702	G	A	.	.	PR	GT	0/0	0/0	0/0	0/0	0/0	0/0	0/0	0/0	0/0	0/0	0/0	0/0	0/0	0/0	0/0	0/0	0/0	0/0	0/1	0/0	0/0	0/0	0/0	0/0	0/0	0/0	0/0	0/0	0/0	0/0	0/0	0/0	./.	./.	0/0	0/0	0/0	0/0	0/0	0/0	0/0
28	4388753	28:4388753	A	C	.	.	PR	GT	0/1	2024-01-01	2024-01-01	0/0	2024-01-01	0/0	0/0	2024-01-01	0/0	./.	0/0	0/0	0/1	0/0	0/0	0/1	0/0	0/0	0/0	0/0	0/0	0/0	0/0	0/0	0/0	0/0	0/0	0/0	0/0	0/0	./.	./.	./.	./.	./.	./.	./.	./.	./.	./.	./.
28	4388785	28:4388785	G	A	.	.	PR	GT	0/0	0/0	0/0	0/0	0/0	0/0	0/0	0/0	0/0	0/0	0/0	0/1	0/0	0/0	0/0	0/1	0/0	2024-01-01	0/0	0/0	0/1	2024-01-01	2024-01-01	0/1	0/1	0/0	0/0	0/1	2024-01-01	0/1	0/0	0/0	./.	0/0	0/0	0/0	0/0	0/0	./.	0/0	0/0
28	4388794	28:4388794	C	T	.	.	PR	GT	0/0	0/0	0/0	0/0	0/0	0/0	0/0	0/0	0/0	0/0	0/0	0/0	0/0	0/0	0/0	0/1	0/0	0/0	0/0	0/0	0/1	2024-01-01	0/1	0/1	0/1	0/0	0/0	0/0	0/1	0/0	./.	./.	./.	./.	./.	./.	./.	./.	./.	./.	./.
28	4388905	28:4388905	T	C	.	.	PR	GT	./.	./.	./.	./.	./.	./.	./.	./.	./.	./.	./.	./.	./.	./.	./.	./.	./.	./.	./.	./.	./.	./.	./.	./.	./.	./.	./.	./.	./.	./.	./.	./.	./.	./.	./.	./.	./.	./.	./.	./.	./.
28	4388908	28:4388908	C	G	.	.	PR	GT	./.	./.	./.	./.	./.	./.	./.	./.	./.	./.	./.	./.	./.	./.	./.	./.	./.	./.	./.	./.	./.	./.	./.	./.	./.	./.	./.	./.	./.	./.	0/0	0/0	./.	0/0	0/0	0/0	0/0	0/0	0/0	0/0	0/0
28	4388981	28:4388981	G	A	.	.	PR	GT	./.	./.	./.	./.	./.	./.	./.	./.	./.	./.	./.	./.	./.	./.	./.	./.	./.	./.	./.	./.	./.	./.	./.	./.	./.	./.	./.	./.	./.	./.	0/0	0/0	./.	0/0	0/0	0/0	0/0	0/0	./.	0/0	0/0
28	4388998	28:4388998	G	A	.	.	PR	GT	0/0	0/0	0/0	0/0	0/0	0/0	0/0	0/0	0/0	0/0	0/0	0/0	0/0	0/0	0/0	0/0	0/0	0/0	0/0	0/0	0/1	0/1	0/0	0/1	0/0	0/0	0/0	0/0	0/1	0/0	./.	./.	./.	./.	./.	./.	./.	./.	./.	./.	./.
28	4389011	28:4389011	C	T	.	.	PR	GT	0/0	0/0	0/0	0/0	0/0	0/0	0/0	0/0	0/0	0/0	0/0	0/0	0/0	0/0	0/0	0/0	0/0	0/0	0/0	0/0	0/0	0/1	0/1	0/0	0/1	0/0	0/0	0/0	0/0	0/0	./.	./.	./.	./.	./.	./.	./.	./.	./.	./.	./.
28	4389121	28:4389121	G	A	.	.	PR	GT	0/0	0/0	0/0	0/0	0/0	0/0	0/0	0/0	0/0	0/0	0/0	0/1	0/0	0/0	0/0	0/0	0/0	2024-01-01	0/0	0/0	0/0	0/0	0/1	0/0	0/0	0/0	0/0	0/1	0/1	0/1	0/0	0/0	0/0	0/0	0/0	./.	0/0	0/0	0/0	0/0	0/0
28	4389236	28:4389236	G	A	.	.	PR	GT	0/1	0/1	2024-01-01	0/1	2024-01-01	0/0	0/0	2024-01-01	0/0	0/0	0/0	0/0	0/0	0/0	0/0	0/0	0/0	0/0	0/0	0/0	0/0	0/0	0/0	0/0	0/0	0/0	0/0	0/0	0/0	0/0	0/0	0/0	0/0	0/0	0/0	0/0	./.	0/0	0/0	0/0	0/0
28	4389237	28:4389237	T	C	.	.	PR	GT	0/1	0/1	2024-01-01	0/1	2024-01-01	0/0	0/0	2024-01-01	0/0	0/0	0/0	0/0	0/0	0/0	0/0	0/0	0/0	0/0	0/0	0/0	0/0	0/1	0/1	0/0	0/1	0/0	0/0	0/0	0/0	0/0	0/0	0/0	0/0	0/0	0/0	0/0	./.	0/0	0/0	0/0	0/0
28	4389417	28:4389417	T	G	.	.	PR	GT	0/0	0/0	0/0	0/0	0/0	./.	0/0	0/0	0/0	0/0	0/0	0/0	0/0	0/0	0/0	0/0	0/0	0/0	0/1	0/0	0/0	0/0	0/0	0/0	0/0	0/1	0/0	0/0	0/0	0/1	./.	0/0	0/0	0/0	0/0	0/0	./.	0/0	0/0	0/0	0/0
28	4389447	28:4389447	A	G	.	.	PR	GT	0/1	0/1	0/0	0/1	0/0	./.	0/0	0/0	./.	0/1	0/0	0/1	0/0	0/0	0/0	0/0	0/0	2024-01-01	0/1	0/0	2024-01-01	0/1	0/1	0/1	0/0	0/0	0/0	0/1	2024-01-01	0/1	0/0	0/0	0/0	0/0	0/0	0/0	./.	0/0	0/0	0/0	0/0
28	4389493	28:4389493	G	C	.	.	PR	GT	2024-01-01	2024-01-01	2024-01-01	2024-01-01	2024-01-01	./.	0/0	2024-01-01	./.	0/1	0/0	0/1	0/0	0/0	0/0	0/0	0/0	2024-01-01	0/1	0/0	2024-01-01	2024-01-01	2024-01-01	0/1	0/1	0/0	0/0	0/1	2024-01-01	0/1	0/0	0/0	0/0	0/0	0/0	0/0	0/0	./.	0/0	0/0	0/0
28	4389494	28:4389494	G	A	.	.	PR	GT	0/1	0/1	0/0	0/1	0/0	./.	0/0	0/0	./.	0/1	0/0	0/1	0/0	0/0	0/0	0/0	0/0	2024-01-01	0/0	0/0	2024-01-01	0/1	0/1	0/1	0/0	0/0	0/0	0/1	2024-01-01	0/1	0/0	0/0	./.	0/0	0/0	0/0	0/0	./.	0/0	0/0	0/0
28	4389543	28:4389543	A	G	.	.	PR	GT	0/1	0/1	2024-01-01	0/1	2024-01-01	0/0	0/0	2024-01-01	./.	0/0	0/0	0/0	0/0	0/0	0/0	0/0	0/0	0/0	0/0	0/0	0/0	0/0	0/0	0/0	0/0	0/0	0/0	0/0	0/0	0/0	0/0	0/0	./.	0/0	0/0	0/0	./.	./.	0/0	0/0	0/0
28	4389563	28:4389563	T	C	.	.	PR	GT	2024-01-01	2024-01-01	2024-01-01	2024-01-01	2024-01-01	2024-01-01	0/0	2024-01-01	./.	0/1	0/0	0/1	0/0	0/0	0/0	0/0	0/0	2024-01-01	0/0	0/0	2024-01-01	0/1	0/1	0/1	0/0	0/0	0/0	0/1	2024-01-01	0/1	0/0	0/0	./.	0/0	0/0	0/0	./.	./.	0/0	0/0	0/0
28	4389590	28:4389590	T	G	.	.	PR	GT	0/1	0/1	2024-01-01	0/1	2024-01-01	0/0	2024-01-01	2024-01-01	./.	0/1	0/0	0/0	0/1	0/0	0/0	0/1	0/0	0/0	0/0	0/0	0/0	0/1	0/1	0/0	2024-01-01	0/1	0/0	0/0	0/0	0/1	0/0	0/0	0/0	0/0	0/0	0/0	0/0	./.	0/0	0/0	0/0
28	4389626	28:4389626	G	A	.	.	PR	GT	0/1	0/1	2024-01-01	2024-01-01	2024-01-01	0/0	2024-01-01	2024-01-01	./.	2024-01-01	0/0	0/0	0/1	0/0	0/0	0/1	0/0	0/0	0/0	0/0	0/0	0/0	0/0	0/0	0/1	0/1	0/0	0/0	0/0	0/1	0/0	0/0	./.	0/0	0/0	0/0	./.	./.	./.	0/0	0/0
28	4389629	28:4389629	C	G	.	.	PR	GT	0/0	0/0	0/0	0/0	0/0	0/0	0/0	0/0	./.	0/0	0/0	0/0	0/0	0/0	0/0	0/0	0/0	0/0	0/0	0/0	0/0	0/1	0/1	0/0	0/1	0/0	0/0	0/0	0/0	0/0	./.	./.	./.	./.	./.	./.	./.	./.	./.	./.	./.
28	4389676	28:4389676	A	G	.	.	PR	GT	./.	./.	./.	./.	./.	./.	./.	./.	./.	./.	./.	./.	./.	./.	./.	./.	./.	./.	./.	./.	./.	./.	./.	./.	./.	./.	./.	./.	./.	./.	0/0	0/0	./.	0/0	./.	0/0	./.	./.	./.	0/0	0/0
28	4389714	28:4389714	C	T	.	.	PR	GT	2024-01-01	0/1	2024-01-01	2024-01-01	2024-01-01	0/0	2024-01-01	2024-01-01	./.	2024-01-01	0/0	0/0	0/1	0/0	0/0	0/1	0/0	0/0	0/1	0/0	0/0	0/1	0/1	0/0	2024-01-01	0/1	0/0	0/0	0/0	0/1	0/0	0/0	0/0	0/0	0/0	0/0	./.	./.	0/0	0/0	0/0
28	4389759	28:4389759	G	T	.	.	PR	GT	./.	./.	./.	./.	./.	./.	./.	./.	./.	./.	./.	./.	./.	./.	./.	./.	./.	./.	./.	./.	./.	./.	./.	./.	./.	./.	./.	./.	./.	./.	0/0	0/0	0/0	0/0	0/0	0/0	0/0	0/0	0/0	0/0	0/0
28	4389766	28:4389766	A	G	.	.	PR	GT	./.	./.	./.	./.	./.	./.	./.	./.	./.	./.	./.	./.	./.	./.	./.	./.	./.	./.	./.	./.	./.	./.	./.	./.	./.	./.	./.	./.	./.	./.	0/0	0/0	0/0	0/0	0/0	0/0	0/0	0/0	0/0	0/0	0/0
28	4389835	28:4389835	T	C	.	.	PR	GT	0/0	0/1	2024-01-01	2024-01-01	2024-01-01	0/0	0/0	2024-01-01	./.	0/0	0/0	0/0	0/0	0/0	0/0	0/0	0/0	0/0	0/0	0/0	0/0	0/0	0/0	0/0	0/0	0/0	0/0	0/0	0/0	0/0	0/0	0/0	0/0	0/0	0/0	0/0	0/0	0/0	0/0	0/0	0/0
28	4389854	28:4389854	C	T	.	.	PR	GT	2024-01-01	2024-01-01	2024-01-01	2024-01-01	2024-01-01	2024-01-01	0/0	2024-01-01	./.	0/1	0/0	0/0	0/0	0/0	0/0	0/0	0/0	2024-01-01	0/0	0/0	0/1	0/1	2024-01-01	0/0	0/1	0/0	0/0	0/1	0/1	0/1	./.	./.	./.	./.	./.	./.	./.	./.	./.	./.	./.
28	4389875	28:4389875	T	C	.	.	PR	GT	0/0	0/1	2024-01-01	0/1	2024-01-01	0/0	0/0	2024-01-01	0/0	0/0	2024-01-01	0/1	0/1	2024-01-01	2024-01-01	0/1	2024-01-01	0/0	0/1	2024-01-01	0/1	2024-01-01	0/1	2024-01-01	0/1	0/1	2024-01-01	0/1	0/1	0/0	2024-01-01	2024-01-01	2024-01-01	2024-01-01	2024-01-01	2024-01-01	2024-01-01	2024-01-01	2024-01-01	./.	2024-01-01
28	4389880	28:4389880	C	A	.	.	PR	GT	0/0	0/0	0/0	0/0	0/0	0/0	0/0	0/0	0/0	0/0	0/0	0/0	0/0	0/0	0/0	0/0	0/0	0/0	0/0	0/0	0/0	0/0	0/0	0/0	0/0	0/0	0/0	0/0	0/0	0/0	./.	./.	./.	./.	./.	./.	./.	./.	./.	./.	./.
28	4389902	28:4389902	C	T	.	.	PR	GT	0/0	0/0	0/0	0/0	0/0	0/0	0/0	0/0	0/0	0/0	0/0	0/0	0/0	0/0	0/0	0/0	0/0	0/0	0/0	0/0	0/0	0/0	0/0	0/0	0/0	0/0	0/0	0/0	0/0	0/0	./.	./.	./.	./.	./.	./.	./.	./.	./.	./.	./.
28	4389911	28:4389911	A	G	.	.	PR	GT	0/0	0/0	0/0	0/0	0/0	0/0	0/0	0/0	0/0	0/0	0/0	0/0	0/0	0/0	0/0	0/0	0/0	0/0	0/0	0/0	0/0	0/0	0/0	0/0	0/0	0/0	0/0	0/0	0/0	0/0	./.	./.	./.	./.	./.	./.	./.	./.	./.	./.	./.
28	4389923	28:4389923	T	C	.	.	PR	GT	0/0	0/0	0/0	0/0	0/0	0/0	0/0	0/0	0/0	0/0	0/0	0/0	0/0	0/0	0/0	0/0	0/0	0/0	0/0	0/0	0/0	0/0	0/0	0/0	0/0	0/0	0/0	0/0	0/0	0/0	./.	./.	./.	./.	./.	./.	./.	./.	./.	./.	./.
28	4389935	28:4389935	A	T	.	.	PR	GT	0/0	0/0	0/0	0/0	0/0	0/0	0/0	0/0	0/0	0/0	2024-01-01	0/1	0/1	2024-01-01	2024-01-01	2024-01-01	2024-01-01	0/0	0/1	2024-01-01	0/1	0/1	0/1	0/1	2024-01-01	2024-01-01	2024-01-01	0/1	0/0	0/1	2024-01-01	2024-01-01	2024-01-01	2024-01-01	2024-01-01	2024-01-01	2024-01-01	2024-01-01	2024-01-01	2024-01-01	2024-01-01
28	4389987	28:4389987	G	A	.	.	PR	GT	./.	./.	./.	./.	./.	./.	./.	./.	./.	./.	./.	./.	./.	./.	./.	./.	./.	./.	./.	./.	./.	./.	./.	./.	./.	./.	./.	./.	./.	./.	0/0	0/0	0/0	0/0	./.	0/0	0/0	0/0	0/0	0/0	0/0
28	4390026	28:4390026	C	T	.	.	PR	GT	0/0	0/0	0/0	0/0	0/0	0/0	0/0	0/0	0/0	0/0	0/0	0/0	0/0	0/0	0/0	0/0	0/0	0/0	0/0	0/0	0/0	0/0	0/0	0/0	0/1	0/0	0/0	0/0	0/0	0/0	./.	./.	./.	./.	./.	./.	./.	./.	./.	./.	./.
28	4390317	28:4390317	G	A	.	.	PR	GT	0/1	0/0	2024-01-01	0/1	2024-01-01	0/0	0/0	2024-01-01	0/0	0/0	0/0	0/0	0/0	0/0	0/0	0/0	0/0	0/0	0/0	0/0	0/0	0/0	0/0	0/0	0/0	0/0	0/0	0/0	0/0	0/0	0/0	0/0	0/0	0/0	0/0	0/0	0/0	0/0	0/0	0/0	0/0
28	4390324	28:4390324	C	T	.	.	PR	GT	0/1	0/0	2024-01-01	0/1	2024-01-01	0/0	0/0	2024-01-01	0/0	0/0	0/0	0/0	0/0	0/0	0/0	0/0	0/0	0/0	0/0	0/0	0/0	0/0	0/0	0/0	0/0	0/0	0/0	0/0	0/0	0/0	0/0	0/0	0/0	0/0	0/0	0/0	0/0	0/0	0/0	0/0	0/0
28	4390334	28:4390334	G	A	.	.	PR	GT	0/0	0/0	0/0	0/0	0/0	0/0	0/0	0/0	0/0	0/0	0/0	0/0	0/0	0/0	0/0	0/0	0/0	0/0	0/0	0/0	0/0	0/0	0/0	0/0	0/0	0/1	0/0	0/0	0/0	0/1	./.	./.	./.	./.	./.	./.	./.	./.	./.	./.	./.
28	4390370	28:4390370	G	A	.	.	PR	GT	0/1	0/1	0/0	0/1	0/0	2024-01-01	2024-01-01	0/0	2024-01-01	2024-01-01	0/0	0/0	0/1	0/0	0/0	0/0	0/0	0/0	0/0	0/0	0/0	0/0	0/0	0/0	0/0	0/0	0/0	0/0	0/0	0/0	./.	./.	./.	./.	./.	./.	./.	./.	./.	./.	./.
28	4390395	28:4390395	C	T	.	.	PR	GT	0/0	0/0	0/0	0/0	0/0	0/0	0/0	0/0	0/0	0/0	0/0	0/0	0/0	0/0	0/0	0/0	0/0	0/0	0/0	0/0	0/0	0/0	0/0	0/0	0/0	0/1	0/0	0/0	0/0	0/1	./.	./.	./.	./.	./.	./.	./.	./.	./.	./.	./.
28	4390404	28:4390404	G	A	.	.	PR	GT	0/0	0/0	0/0	0/0	0/0	0/0	0/0	0/0	0/0	0/0	2024-01-01	0/1	0/1	2024-01-01	2024-01-01	0/1	2024-01-01	0/0	0/1	2024-01-01	0/0	0/0	0/0	0/1	0/0	0/1	2024-01-01	0/1	0/0	0/0	2024-01-01	2024-01-01	2024-01-01	2024-01-01	2024-01-01	2024-01-01	2024-01-01	2024-01-01	2024-01-01	2024-01-01	2024-01-01
28	4390493	28:4390493	C	T	.	.	PR	GT	0/0	0/0	0/0	./.	0/0	0/0	./.	0/0	0/0	0/0	0/0	0/0	0/0	0/0	0/0	0/0	0/0	0/0	0/0	0/0	0/0	0/0	0/0	0/0	0/0	0/0	0/0	0/0	0/0	0/0	./.	./.	./.	./.	./.	./.	./.	./.	./.	./.	./.
28	4390573	28:4390573	C	G	.	.	PR	GT	./.	0/0	0/0	0/0	0/0	0/0	0/0	0/0	0/0	0/0	0/0	0/0	0/0	0/0	0/0	0/0	0/0	0/0	0/0	0/0	0/1	0/0	0/0	0/1	0/0	0/0	0/0	0/0	0/1	0/0	./.	./.	./.	./.	./.	./.	./.	./.	./.	./.	./.
28	4390620	28:4390620	T	C	.	.	PR	GT	./.	0/0	0/0	0/0	0/0	./.	0/0	0/0	0/0	0/0	0/0	0/0	0/0	0/0	0/0	0/0	0/0	0/0	0/0	0/0	0/1	0/1	0/0	0/1	0/0	0/0	0/0	0/0	0/1	0/0	./.	./.	./.	./.	./.	./.	./.	./.	./.	./.	./.
28	4390748	28:4390748	C	T	.	.	PR	GT	0/0	0/0	0/0	0/0	0/0	./.	0/0	0/0	0/0	0/0	0/0	0/0	0/0	0/0	0/0	0/0	0/0	0/0	0/0	0/0	0/1	0/0	0/0	0/0	0/0	0/0	0/0	0/0	0/0	0/0	./.	./.	./.	./.	./.	./.	./.	./.	./.	./.	./.
28	4390795	28:4390795	G	A	.	.	PR	GT	0/0	0/0	0/0	0/0	./.	./.	0/0	0/0	./.	0/0	0/0	0/0	0/0	0/0	0/0	0/0	0/0	0/0	0/0	0/0	0/0	0/0	0/0	0/0	0/0	0/0	0/0	0/0	0/0	0/0	./.	./.	./.	./.	./.	./.	./.	./.	./.	./.	./.
#CHROM	POS	ID	REF	ALT	QUAL	FILTER	INFO	FORMAT	BLH_4_BLH_4	BLH_5_BLH_5	BLH_6_BLH_6	BLH_7_BLH_7	BLH_8_BLH_8	BLH_9_BLH_9	BLH_35_BLH_35	BLH_36_BLH_36	BLH_37_BLH_37	BLH_38_BLH_38	GS_F1_GS_F1	GS_F2_GS_F2	GS_F3_GS_F3	GS_F4_GS_F4	GS_F5_GS_F5	GS_M1_GS_M1	GS_M2_GS_M2	GS_M3_GS_M3	GS_M4_GS_M4	GS_M5_GS_M5	HNG_F1_HNG_F1	HNG_F2_HNG_F2	HNG_F3_HNG_F3	HNG_F4_HNG_F4	HNG_F5_HNG_F5	HNG_M1_HNG_M1	HNG_M2_HNG_M2	HNG_M3_HNG_M3	HNG_M4_HNG_M4	HNG_M5_HNG_M5	KB_02_KB_02	KB_05_KB_05	KB_07_KB_07	KB_09_KB_09	KB_11_KB_11	KB_12_KB_12	KB_14_KB_14	KB_15_KB_15	KB_16_KB_16	KB_18_KB_18	KB_20_KB_20
Z	55185304	Z:55185304	T	C	.	.	PR	GT	./.	./.	0/0	0/0	./.	./.	0/0	0/0	0/0	0/0	0/0	0/0	0/0	0/0	0/0	0/0	0/0	0/0	0/0	0/0	0/0	0/0	0/0	0/0	0/0	0/0	0/0	0/0	0/0	0/0	./.	./.	./.	./.	./.	./.	./.	./.	./.	./.	./.
Z	55185325	Z:55185325	C	T	.	.	PR	GT	./.	./.	0/0	0/0	./.	./.	0/0	0/0	0/0	0/0	0/0	0/0	2024-01-01	0/0	0/0	0/0	0/0	0/0	0/0	0/0	0/0	0/0	0/0	0/0	0/0	0/0	0/0	0/0	0/0	0/0	./.	./.	./.	./.	./.	./.	./.	./.	./.	./.	./.
Z	55185467	Z:55185467	C	.	.	.	PR	GT	./.	./.	./.	./.	./.	./.	./.	./.	./.	./.	./.	./.	./.	./.	./.	./.	./.	./.	./.	./.	./.	./.	./.	./.	./.	./.	./.	./.	./.	./.	0/0	0/0	0/0	0/0	0/0	0/0	0/0	0/0	0/0	0/0	0/0
Z	55185538	Z:55185538	T	C	.	.	PR	GT	0/0	0/0	./.	0/0	./.	0/0	0/0	0/0	0/0	0/0	0/0	0/0	0/0	0/0	0/0	0/0	0/0	0/0	0/0	0/0	0/0	0/0	0/0	0/0	0/0	0/0	0/0	0/0	0/0	0/0	./.	./.	./.	./.	./.	./.	./.	./.	./.	./.	./.
Z	55185607	Z:55185607	A	C	.	.	PR	GT	./.	./.	./.	./.	./.	./.	./.	./.	./.	./.	./.	./.	./.	./.	./.	./.	./.	./.	./.	./.	./.	./.	./.	./.	./.	./.	./.	./.	./.	./.	./.	0/0	0/0	0/0	0/0	0/0	0/0	0/0	0/0	./.	0/0
Z	55185658	Z:55185658	T	C	.	.	PR	GT	0/0	0/0	./.	0/0	0/0	0/0	0/0	0/0	./.	0/0	0/0	0/0	0/0	0/0	0/0	0/0	0/0	0/0	0/0	0/0	0/0	0/0	0/0	0/0	0/0	0/0	0/0	0/0	0/0	0/0	./.	./.	./.	./.	./.	./.	./.	./.	./.	./.	./.
Z	55185726	Z:55185726	T	C	.	.	PR	GT	0/0	0/0	./.	./.	0/0	0/0	0/0	0/0	0/0	0/0	0/0	0/0	0/0	0/0	0/0	0/0	0/0	0/0	0/0	0/0	0/0	0/0	0/0	0/0	0/0	0/0	0/0	0/0	0/0	0/0	./.	./.	./.	./.	./.	./.	./.	./.	./.	./.	./.
Z	55185890	Z:55185890	G	A	.	.	PR	GT	./.	0/0	./.	0/0	0/0	./.	0/0	0/0	0/0	0/0	0/0	0/0	0/0	0/0	0/0	0/0	0/0	0/0	0/0	0/0	0/0	0/0	0/0	0/0	0/0	0/0	0/0	0/0	0/0	0/0	0/0	0/0	0/0	0/0	0/0	./.	0/0	0/0	0/0	./.	0/0
Z	55185902	Z:55185902	G	A	.	.	PR	GT	0/0	0/0	./.	0/0	0/0	./.	0/0	0/0	0/0	0/0	0/0	0/0	0/0	0/0	2024-01-01	0/0	0/0	0/1	0/0	2024-01-01	0/0	0/0	0/0	0/0	0/0	0/0	0/0	0/0	0/0	0/0	./.	./.	./.	./.	./.	./.	./.	./.	./.	./.	./.
Z	55185907	Z:55185907	A	C	.	.	PR	GT	2024-01-01	2024-01-01	./.	2024-01-01	2024-01-01	./.	2024-01-01	2024-01-01	2024-01-01	2024-01-01	0/0	0/0	2024-01-01	0/0	0/0	2024-01-01	0/1	0/0	0/1	0/0	2024-01-01	0/0	2024-01-01	0/0	0/0	0/1	0/0	0/0	0/1	2024-01-01	0/0	0/0	0/0	0/0	0/0	./.	0/0	0/0	0/0	./.	0/0
Z	55185935	Z:55185935	C	T	.	.	PR	GT	0/0	0/0	./.	0/0	0/0	./.	0/0	0/0	0/0	0/0	0/0	0/0	0/0	0/0	0/0	0/0	0/0	0/0	0/0	0/0	0/0	0/0	0/0	0/0	0/0	0/0	0/0	0/0	0/0	0/0	./.	./.	./.	./.	./.	./.	./.	./.	./.	./.	./.
Z	55186040	Z:55186040	G	T	.	.	PR	GT	./.	0/0	./.	./.	0/0	./.	0/0	0/0	0/0	0/0	0/0	0/0	0/0	0/0	0/0	0/0	0/0	0/0	0/0	0/0	0/0	0/0	0/0	0/0	0/0	0/0	0/0	0/0	0/0	0/0	./.	./.	./.	./.	./.	./.	./.	./.	./.	./.	./.
Z	55186043	Z:55186043	T	C	.	.	PR	GT	./.	0/0	./.	./.	0/0	./.	0/0	0/0	0/0	0/0	0/0	0/0	0/0	0/0	0/0	0/0	0/0	0/0	0/0	0/0	0/0	0/0	0/0	0/0	0/0	0/0	0/0	0/0	0/0	0/0	./.	./.	./.	./.	./.	./.	./.	./.	./.	./.	./.
Z	55186062	Z:55186062	T	C	.	.	PR	GT	./.	./.	./.	./.	./.	./.	./.	./.	./.	./.	./.	./.	./.	./.	./.	./.	./.	./.	./.	./.	./.	./.	./.	./.	./.	./.	./.	./.	./.	./.	0/0	0/0	0/0	0/0	0/0	./.	0/0	0/0	0/0	./.	0/0
Z	55186143	Z:55186143	T	G	.	.	PR	GT	./.	0/0	./.	0/0	0/0	./.	0/0	0/0	0/0	0/0	0/0	0/0	2024-01-01	0/0	0/0	0/0	0/0	0/0	0/0	0/0	0/0	0/0	0/0	0/0	0/0	0/0	0/0	0/0	0/0	0/0	./.	./.	./.	./.	./.	./.	./.	./.	./.	./.	./.
Z	55186169	Z:55186169	C	A	.	.	PR	GT	./.	2024-01-01	./.	2024-01-01	2024-01-01	./.	2024-01-01	2024-01-01	2024-01-01	2024-01-01	0/0	0/0	2024-01-01	0/0	2024-01-01	0/1	0/1	0/1	0/1	2024-01-01	2024-01-01	0/0	2024-01-01	0/0	0/0	0/0	0/0	0/0	0/1	0/1	0/0	0/0	0/0	0/0	0/0	0/0	0/0	0/0	0/0	./.	0/0
Z	55186187	Z:55186187	C	T	.	.	PR	GT	./.	0/0	./.	0/0	0/0	./.	0/0	0/0	0/0	0/0	0/0	0/0	0/0	0/0	0/0	0/0	0/0	0/0	0/0	0/0	0/0	0/0	0/0	0/0	0/0	0/0	0/0	0/0	0/0	0/0	./.	./.	./.	./.	./.	./.	./.	./.	./.	./.	./.
Z	55186289	Z:55186289	A	G	.	.	PR	GT	./.	0/0	./.	0/0	./.	./.	2024-01-01	0/1	./.	2024-01-01	0/0	0/0	0/0	0/0	2024-01-01	0/0	0/1	0/1	0/1	2024-01-01	0/0	0/0	0/0	0/0	0/0	0/0	0/0	0/0	0/0	0/0	./.	./.	./.	./.	./.	./.	./.	./.	./.	./.	./.
Z	55186349	Z:55186349	G	A	.	.	PR	GT	0/0	0/0	./.	0/0	./.	./.	0/0	0/0	0/0	0/0	0/0	0/0	0/0	0/0	0/0	0/0	0/0	0/0	0/0	0/0	2024-01-01	0/0	2024-01-01	0/0	0/0	0/0	0/0	0/0	0/1	0/1	0/0	0/0	./.	0/0	0/0	0/0	0/0	0/0	0/0	0/0	0/0
Z	55186382	Z:55186382	C	T	.	.	PR	GT	0/0	0/0	./.	0/0	./.	./.	0/0	0/0	0/0	0/0	0/0	0/0	0/0	0/0	0/0	0/0	0/0	0/0	0/0	0/0	0/0	0/0	0/0	0/0	0/0	0/0	0/0	0/0	0/0	0/0	./.	./.	./.	./.	./.	./.	./.	./.	./.	./.	./.
Z	55186480	Z:55186480	T	C	.	.	PR	GT	2024-01-01	2024-01-01	./.	2024-01-01	2024-01-01	./.	2024-01-01	2024-01-01	2024-01-01	2024-01-01	0/0	0/0	2024-01-01	0/0	2024-01-01	0/1	0/1	0/1	0/1	2024-01-01	2024-01-01	0/0	2024-01-01	0/0	0/0	0/0	0/0	0/1	0/1	0/1	0/0	0/0	0/0	0/0	0/0	0/0	0/0	0/0	0/0	0/0	0/0
Z	55186597	Z:55186597	C	A	.	.	PR	GT	0/0	2024-01-01	2024-01-01	./.	2024-01-01	./.	0/0	0/0	0/0	0/0	0/0	0/0	2024-01-01	0/0	2024-01-01	0/1	0/0	0/1	0/0	2024-01-01	2024-01-01	0/0	2024-01-01	0/0	0/0	0/0	0/0	0/1	0/1	0/1	0/0	0/0	0/0	0/0	0/0	0/0	0/0	0/0	0/0	0/0	0/0
Z	55186640	Z:55186640	A	C	.	.	PR	GT	0/0	2024-01-01	./.	2024-01-01	./.	./.	0/0	0/0	0/0	0/0	0/0	0/0	2024-01-01	0/0	2024-01-01	0/1	0/0	0/1	0/0	2024-01-01	2024-01-01	0/0	2024-01-01	0/0	0/0	0/0	0/0	0/1	0/1	0/1	0/0	0/0	0/0	0/0	0/0	0/0	0/0	0/0	0/0	0/0	0/0
Z	55186682	Z:55186682	C	G	.	.	PR	GT	0/0	2024-01-01	2024-01-01	2024-01-01	./.	./.	0/0	0/0	0/0	0/0	0/0	0/0	2024-01-01	0/0	2024-01-01	0/1	0/0	0/1	0/0	2024-01-01	2024-01-01	0/0	2024-01-01	0/0	0/0	0/0	0/0	0/1	0/1	0/1	0/0	0/0	0/0	0/0	0/0	0/0	0/0	0/0	0/0	0/0	0/0
Z	55186745	Z:55186745	G	C	.	.	PR	GT	./.	0/0	0/0	0/0	0/0	./.	0/0	0/0	0/0	0/0	0/0	0/0	0/0	0/0	0/0	0/0	0/0	0/0	0/0	0/0	0/0	0/0	0/0	0/0	0/0	0/0	0/0	0/0	0/0	0/0	./.	./.	./.	./.	./.	./.	./.	./.	./.	./.	./.
Z	55186752	Z:55186752	T	C	.	.	PR	GT	./.	2024-01-01	2024-01-01	2024-01-01	2024-01-01	./.	2024-01-01	2024-01-01	2024-01-01	2024-01-01	0/0	0/0	2024-01-01	0/0	2024-01-01	0/1	0/1	0/1	0/1	2024-01-01	2024-01-01	0/0	2024-01-01	0/0	0/0	0/0	0/0	0/1	0/1	0/1	0/0	0/0	0/0	0/0	0/0	0/0	0/0	0/0	0/0	0/0	0/0
Z	55186787	Z:55186787	G	T	.	.	PR	GT	./.	2024-01-01	2024-01-01	2024-01-01	2024-01-01	./.	2024-01-01	2024-01-01	2024-01-01	2024-01-01	0/0	0/0	2024-01-01	0/0	2024-01-01	0/1	0/1	0/1	0/1	2024-01-01	2024-01-01	0/0	2024-01-01	0/0	0/0	0/0	0/0	0/1	0/1	0/1	0/0	./.	0/0	0/0	0/0	0/0	0/0	0/0	0/0	./.	0/0
Z	55186799	Z:55186799	C	T	.	.	PR	GT	./.	2024-01-01	2024-01-01	./.	2024-01-01	./.	2024-01-01	2024-01-01	2024-01-01	2024-01-01	0/0	0/0	2024-01-01	0/0	2024-01-01	0/1	0/1	0/1	0/1	2024-01-01	2024-01-01	0/0	2024-01-01	0/0	0/0	0/0	0/0	0/1	2024-01-01	0/1	0/0	./.	0/0	0/0	0/0	0/0	0/0	0/0	0/0	./.	0/0
Z	55186876	Z:55186876	G	T	.	.	PR	GT	2024-01-01	2024-01-01	2024-01-01	./.	2024-01-01	./.	2024-01-01	2024-01-01	./.	2024-01-01	0/0	0/0	2024-01-01	0/0	2024-01-01	0/1	0/1	0/1	0/1	2024-01-01	2024-01-01	0/0	2024-01-01	0/0	0/0	0/0	0/0	0/1	0/1	0/1	0/0	0/0	0/0	0/0	0/0	0/0	0/0	0/0	0/0	./.	0/0
Z	55187099	Z:55187099	A	G	.	.	PR	GT	0/0	0/0	0/0	0/0	0/0	./.	0/0	0/0	0/0	0/0	0/0	0/0	0/0	0/0	0/0	0/0	0/0	0/0	0/0	0/0	0/0	0/0	0/0	0/0	0/0	0/0	0/0	0/0	0/0	0/0	./.	./.	./.	./.	./.	./.	./.	./.	./.	./.	./.
Z	55187112	Z:55187112	G	A	.	.	PR	GT	0/0	0/0	0/0	0/0	0/0	./.	0/0	0/0	0/0	0/0	0/0	0/0	0/0	0/0	0/0	0/0	0/0	0/0	0/0	0/0	0/0	0/0	0/0	0/0	0/0	0/0	0/0	0/0	0/0	0/0	./.	./.	./.	./.	./.	./.	./.	./.	./.	./.	./.
Z	55187149	Z:55187149	T	G	.	.	PR	GT	0/0	2024-01-01	2024-01-01	2024-01-01	2024-01-01	./.	0/0	0/1	0/0	0/0	0/0	0/0	0/0	0/0	0/0	0/1	0/0	0/0	0/0	0/0	2024-01-01	0/0	2024-01-01	0/0	0/0	0/0	0/0	0/1	0/1	0/1	0/0	0/0	0/0	0/0	0/0	0/0	0/0	0/0	0/0	./.	0/0
Z	55187173	Z:55187173	C	T	.	.	PR	GT	0/0	0/0	0/0	0/0	0/0	./.	0/0	0/0	0/0	0/0	0/0	0/0	0/0	0/0	0/0	0/0	0/0	0/0	0/0	0/0	0/0	0/0	0/0	0/0	0/0	0/0	0/0	0/0	0/0	0/0	./.	./.	./.	./.	./.	./.	./.	./.	./.	./.	./.
Z	55187267	Z:55187267	T	C	.	.	PR	GT	./.	./.	./.	./.	./.	./.	./.	./.	./.	./.	./.	./.	./.	./.	./.	./.	./.	./.	./.	./.	./.	./.	./.	./.	./.	./.	./.	./.	./.	./.	0/0	0/0	0/0	0/0	0/0	0/0	0/0	0/0	0/0	0/0	./.
Z	55187271	Z:55187271	C	T	.	.	PR	GT	./.	./.	./.	./.	./.	./.	./.	./.	./.	./.	./.	./.	./.	./.	./.	./.	./.	./.	./.	./.	./.	./.	./.	./.	./.	./.	./.	./.	./.	./.	0/0	0/0	0/0	0/0	0/0	0/0	0/0	0/0	0/0	0/0	./.
Z	55187306	Z:55187306	G	T	.	.	PR	GT	./.	./.	./.	./.	./.	./.	./.	./.	./.	./.	./.	./.	./.	./.	./.	./.	./.	./.	./.	./.	./.	./.	./.	./.	./.	./.	./.	./.	./.	./.	0/0	0/0	0/0	./.	0/0	0/0	0/0	0/0	0/0	0/0	0/0
Z	55187462	Z:55187462	G	A	.	.	PR	GT	0/0	./.	0/0	0/0	0/0	./.	0/0	0/0	0/0	0/0	0/0	0/0	2024-01-01	0/0	0/0	0/0	0/0	0/0	0/0	0/0	0/0	0/0	0/0	0/0	0/0	0/0	0/0	0/0	0/0	0/0	./.	./.	./.	./.	./.	./.	./.	./.	./.	./.	./.
Z	55187498	Z:55187498	T	C	.	.	PR	GT	./.	./.	./.	./.	./.	./.	./.	./.	./.	./.	./.	./.	./.	./.	./.	./.	./.	./.	./.	./.	./.	./.	./.	./.	./.	./.	./.	./.	./.	./.	0/0	0/0	0/0	0/0	0/0	./.	0/0	0/0	0/0	./.	0/0
Z	55187499	Z:55187499	T	C	.	.	PR	GT	./.	./.	./.	./.	./.	./.	./.	./.	./.	./.	./.	./.	./.	./.	./.	./.	./.	./.	./.	./.	./.	./.	./.	./.	./.	./.	./.	./.	./.	./.	0/0	0/0	0/0	0/0	0/0	0/0	0/0	0/0	0/0	./.	0/0
Z	55187551	Z:55187551	A	T	.	.	PR	GT	0/0	0/0	0/0	0/0	./.	./.	0/0	0/0	0/0	0/0	0/0	0/0	0/0	0/0	0/0	0/0	0/0	0/0	0/0	0/0	0/0	0/0	0/0	0/0	0/0	0/0	0/0	0/0	0/0	0/0	./.	./.	./.	./.	./.	./.	./.	./.	./.	./.	./.
Z	55187591	Z:55187591	C	T	.	.	PR	GT	./.	0/0	0/0	0/0	0/0	./.	0/0	0/0	0/0	0/0	0/0	0/0	2024-01-01	0/0	0/0	0/0	0/0	0/0	0/0	0/0	0/0	0/0	0/0	0/0	0/0	0/0	0/0	0/0	0/0	0/0	./.	./.	./.	./.	./.	./.	./.	./.	./.	./.	./.
Z	55187719	Z:55187719	C	T	.	.	PR	GT	2024-01-01	./.	0/0	0/0	0/0	./.	2024-01-01	0/1	./.	2024-01-01	0/0	0/0	2024-01-01	0/0	2024-01-01	0/0	0/1	0/1	0/0	2024-01-01	0/0	0/0	0/0	0/0	0/0	0/0	0/0	0/0	0/0	0/0	0/0	0/0	0/0	0/0	0/0	./.	0/0	./.	0/0	./.	0/0
Z	55187838	Z:55187838	G	C	.	.	PR	GT	0/0	0/0	0/0	0/0	0/0	./.	0/0	0/0	0/0	0/0	0/0	0/0	0/0	0/0	2024-01-01	0/0	0/0	0/1	0/0	2024-01-01	0/0	0/0	0/0	0/0	0/0	0/0	0/0	0/0	0/0	0/0	0/0	0/0	0/0	0/0	0/0	0/0	0/0	0/0	0/0	./.	0/0
Z	55187845	Z:55187845	T	G	.	.	PR	GT	2024-01-01	0/0	0/0	0/0	./.	./.	2024-01-01	0/1	2024-01-01	2024-01-01	0/0	0/0	0/0	0/0	0/0	0/0	0/1	0/0	0/1	0/0	0/0	0/0	0/0	0/0	0/0	0/0	0/0	0/0	0/0	0/0	./.	./.	./.	./.	./.	./.	./.	./.	./.	./.	./.
Z	55187915	Z:55187915	G	A	.	.	PR	GT	0/0	0/0	0/0	0/0	./.	./.	0/0	0/0	0/0	0/0	0/0	0/0	0/0	0/0	0/0	0/0	0/0	0/0	0/0	0/0	0/0	0/0	0/0	0/0	0/0	0/0	0/0	0/0	0/0	0/0	./.	./.	./.	./.	./.	./.	./.	./.	./.	./.	./.
Z	55187922	Z:55187922	G	A	.	.	PR	GT	2024-01-01	0/0	0/0	0/0	./.	./.	2024-01-01	0/1	2024-01-01	2024-01-01	0/0	0/0	2024-01-01	0/0	2024-01-01	0/0	0/1	0/1	0/1	2024-01-01	0/0	0/0	0/0	0/0	0/0	0/0	0/0	0/0	0/0	0/0	0/0	0/0	0/0	0/0	0/0	0/0	0/0	0/0	0/0	0/0	./.
Z	55187964	Z:55187964	T	C	.	.	PR	GT	2024-01-01	0/0	0/0	0/0	./.	./.	2024-01-01	0/0	2024-01-01	2024-01-01	0/0	0/0	2024-01-01	0/0	2024-01-01	0/0	0/1	0/1	0/1	2024-01-01	0/0	0/0	0/0	0/0	0/0	0/0	0/0	0/0	0/0	0/0	0/0	0/0	0/0	0/0	0/0	0/0	0/0	0/0	0/0	./.	0/0
Z	55187966	Z:55187966	A	G	.	.	PR	GT	2024-01-01	0/0	0/0	0/0	./.	./.	2024-01-01	0/0	2024-01-01	2024-01-01	0/0	0/0	2024-01-01	0/0	2024-01-01	0/0	0/1	0/1	0/1	2024-01-01	0/0	0/0	0/0	0/0	0/0	0/0	0/0	0/0	0/0	0/0	0/0	0/0	0/0	0/0	0/0	0/0	0/0	0/0	0/0	./.	0/0
Z	55188041	Z:55188041	C	T	.	.	PR	GT	0/0	0/0	0/0	0/0	0/0	./.	0/0	0/0	0/0	0/0	0/0	0/0	2024-01-01	0/0	0/0	0/0	0/0	0/0	0/0	0/0	0/0	0/0	0/0	0/0	0/0	0/0	0/0	0/0	0/0	0/0	./.	./.	./.	./.	./.	./.	./.	./.	./.	./.	./.
Z	55188065	Z:55188065	T	C	.	.	PR	GT	2024-01-01	0/0	0/0	0/0	0/0	./.	2024-01-01	2024-01-01	2024-01-01	2024-01-01	0/0	0/0	2024-01-01	0/0	2024-01-01	0/0	0/1	0/1	0/1	2024-01-01	0/0	0/0	0/0	0/0	0/0	0/0	0/0	0/0	0/0	0/0	0/0	0/0	0/0	0/0	0/0	0/0	0/0	0/0	0/0	./.	0/0
Z	55188121	Z:55188121	A	G	.	.	PR	GT	./.	0/0	0/0	0/0	0/0	./.	0/0	0/0	./.	0/0	0/0	0/0	2024-01-01	0/0	0/0	0/0	0/0	0/0	0/0	0/0	0/0	0/0	0/0	0/0	0/0	0/0	0/0	0/0	0/0	0/0	./.	./.	./.	./.	./.	./.	./.	./.	./.	./.	./.
Z	55188124	Z:55188124	T	C	.	.	PR	GT	./.	0/0	0/0	0/0	0/0	./.	2024-01-01	0/1	./.	2024-01-01	0/0	0/0	0/0	0/0	0/0	0/0	0/1	0/0	0/1	0/0	0/0	0/0	0/0	0/0	0/0	0/0	0/0	0/0	0/0	0/0	./.	./.	./.	./.	./.	./.	./.	./.	./.	./.	./.
Z	55188152	Z:55188152	C	T	.	.	PR	GT	./.	0/0	0/0	0/0	0/0	0/0	2024-01-01	0/0	2024-01-01	2024-01-01	0/0	0/0	0/0	0/0	0/0	0/0	0/1	0/0	0/1	0/0	0/0	0/0	0/0	0/0	0/0	0/0	0/0	0/0	0/0	0/0	./.	./.	./.	./.	./.	./.	./.	./.	./.	./.	./.
Z	55188296	Z:55188296	C	T	.	.	PR	GT	2024-01-01	0/0	./.	./.	./.	./.	2024-01-01	0/1	2024-01-01	2024-01-01	0/0	0/0	0/0	0/0	0/0	0/0	0/1	0/0	0/1	0/0	0/0	0/0	0/0	0/0	0/0	0/0	0/0	0/0	0/0	0/0	./.	./.	./.	./.	./.	./.	./.	./.	./.	./.	./.
Z	55188344	Z:55188344	G	T	.	.	PR	GT	./.	0/0	./.	./.	0/0	./.	2024-01-01	0/1	2024-01-01	2024-01-01	0/0	0/0	2024-01-01	0/0	2024-01-01	0/0	0/1	0/1	0/1	2024-01-01	0/0	0/0	0/0	0/0	0/0	0/0	0/0	0/0	0/0	0/0	./.	./.	./.	./.	./.	./.	./.	./.	./.	./.	./.
Z	55188368	Z:55188368	T	G	.	.	PR	GT	./.	0/0	0/0	./.	0/0	./.	2024-01-01	0/1	2024-01-01	2024-01-01	0/0	0/0	0/0	0/0	2024-01-01	0/0	0/1	0/1	0/1	2024-01-01	0/0	0/0	0/0	0/0	0/0	0/0	0/0	0/0	0/0	0/0	./.	./.	./.	./.	./.	./.	./.	./.	./.	./.	./.
Z	55188385	Z:55188385	A	G	.	.	PR	GT	./.	0/0	0/0	./.	0/0	./.	0/0	0/0	0/0	0/0	0/0	0/0	0/0	0/0	0/0	0/0	0/0	0/0	0/0	0/0	0/0	0/0	0/0	0/0	0/0	0/0	0/0	0/0	0/0	0/0	./.	./.	./.	./.	./.	./.	./.	./.	./.	./.	./.
Z	55188413	Z:55188413	T	G	.	.	PR	GT	./.	0/0	0/0	./.	0/0	./.	2024-01-01	0/1	2024-01-01	2024-01-01	0/0	0/0	2024-01-01	0/0	2024-01-01	0/0	0/1	0/1	0/1	2024-01-01	0/0	0/0	0/0	0/0	0/0	0/0	0/0	0/0	0/0	0/0	./.	./.	./.	./.	./.	./.	./.	./.	./.	./.	./.
Z	55188433	Z:55188433	A	G	.	.	PR	GT	2024-01-01	./.	0/0	./.	./.	./.	2024-01-01	0/1	2024-01-01	2024-01-01	0/0	0/0	2024-01-01	0/0	2024-01-01	0/0	0/1	0/1	0/1	2024-01-01	0/0	0/0	0/0	0/0	0/0	0/0	0/0	0/0	0/0	0/0	./.	./.	./.	./.	./.	./.	./.	./.	./.	./.	./.
Z	55188456	Z:55188456	C	T	.	.	PR	GT	./.	./.	0/0	0/0	./.	./.	2024-01-01	0/1	2024-01-01	2024-01-01	0/0	0/0	2024-01-01	0/0	2024-01-01	0/0	0/1	0/1	0/1	2024-01-01	0/0	0/0	0/0	0/0	0/0	0/0	0/0	0/0	0/0	0/0	./.	./.	./.	./.	./.	./.	./.	./.	./.	./.	./.
Z	55188465	Z:55188465	A	G	.	.	PR	GT	./.	./.	./.	2024-01-01	./.	./.	2024-01-01	2024-01-01	2024-01-01	2024-01-01	0/0	0/0	2024-01-01	0/0	2024-01-01	0/1	0/1	0/1	0/1	2024-01-01	2024-01-01	0/0	2024-01-01	0/0	0/0	0/0	0/0	0/1	0/1	0/1	0/0	0/0	0/0	0/0	0/0	0/0	0/0	0/0	0/0	0/0	0/0
Z	55188510	Z:55188510	A	G	.	.	PR	GT	./.	0/0	./.	./.	./.	./.	2024-01-01	0/1	2024-01-01	2024-01-01	0/0	0/0	0/0	0/0	2024-01-01	0/0	0/1	0/1	0/1	2024-01-01	0/0	0/0	0/0	0/0	0/0	0/0	0/0	0/0	0/0	0/0	./.	./.	./.	./.	./.	./.	./.	./.	./.	./.	./.
Z	55188614	Z:55188614	G	A	.	.	PR	GT	./.	./.	./.	./.	./.	./.	./.	./.	./.	./.	./.	./.	./.	./.	./.	./.	./.	./.	./.	./.	./.	./.	./.	./.	./.	./.	./.	./.	./.	./.	0/0	0/0	0/0	0/0	0/0	0/0	0/0	0/0	0/0	0/0	0/0
Z	55188742	Z:55188742	A	T	.	.	PR	GT	2024-01-01	0/0	0/0	0/0	0/0	./.	2024-01-01	2024-01-01	2024-01-01	2024-01-01	0/0	0/0	2024-01-01	0/0	2024-01-01	0/0	0/1	0/1	0/1	2024-01-01	0/0	0/0	0/0	0/0	0/0	0/0	0/0	0/0	0/0	0/0	./.	./.	./.	./.	./.	./.	./.	./.	./.	./.	./.
Z	55188775	Z:55188775	T	C	.	.	PR	GT	./.	./.	0/0	0/0	./.	./.	2024-01-01	0/1	2024-01-01	2024-01-01	0/0	0/0	2024-01-01	0/0	2024-01-01	0/0	0/1	0/1	0/1	2024-01-01	0/0	0/0	0/0	0/0	0/0	0/0	0/0	0/0	0/0	0/0	./.	./.	./.	./.	./.	./.	./.	./.	./.	./.	./.
Z	55188795	Z:55188795	C	T	.	.	PR	GT	./.	./.	0/0	0/0	0/0	./.	0/0	0/0	0/0	0/0	0/0	0/0	0/0	0/0	0/0	0/0	0/0	0/0	0/0	0/0	0/0	0/0	0/0	0/0	0/0	0/0	0/0	0/0	0/0	0/0	./.	./.	./.	./.	./.	./.	./.	./.	./.	./.	./.
Z	55189057	Z:55189057	A	G	.	.	PR	GT	0/0	2024-01-01	2024-01-01	./.	2024-01-01	2024-01-01	0/0	0/1	0/0	0/0	0/0	0/0	2024-01-01	0/0	2024-01-01	0/1	0/0	0/1	0/0	2024-01-01	2024-01-01	0/0	2024-01-01	0/0	0/0	0/0	0/0	0/1	0/1	0/1	0/0	0/0	0/0	0/0	0/0	0/0	0/0	0/0	0/0	0/0	0/0
Z	55189072	Z:55189072	A	T	.	.	PR	GT	2024-01-01	2024-01-01	2024-01-01	./.	./.	2024-01-01	2024-01-01	2024-01-01	2024-01-01	2024-01-01	0/0	0/0	2024-01-01	0/0	2024-01-01	0/1	0/1	0/1	0/1	2024-01-01	2024-01-01	0/0	2024-01-01	0/0	0/0	0/0	0/0	0/1	0/1	0/1	0/0	0/0	0/0	0/0	0/0	0/0	0/0	0/0	0/0	0/0	0/0
Z	55189406	Z:55189406	C	A	.	.	PR	GT	./.	2024-01-01	2024-01-01	2024-01-01	2024-01-01	2024-01-01	2024-01-01	2024-01-01	2024-01-01	2024-01-01	0/0	0/0	2024-01-01	0/0	2024-01-01	0/1	0/1	0/1	0/1	2024-01-01	2024-01-01	0/0	2024-01-01	0/0	0/0	0/0	0/0	0/1	0/1	0/1	0/0	0/0	0/0	0/0	0/0	0/0	0/0	0/0	0/0	0/0	./.
Z	55189521	Z:55189521	C	T	.	.	PR	GT	0/0	./.	./.	./.	0/0	0/0	0/0	0/0	0/0	0/0	0/0	0/0	0/0	0/0	0/0	0/0	0/0	0/0	0/0	0/0	0/0	0/0	0/0	0/0	0/0	0/0	0/0	0/0	0/0	0/0	./.	./.	./.	./.	./.	./.	./.	./.	./.	./.	./.
Z	55189539	Z:55189539	T	C	.	.	PR	GT	2024-01-01	./.	./.	./.	0/0	0/0	2024-01-01	0/0	2024-01-01	2024-01-01	0/0	0/0	2024-01-01	0/0	2024-01-01	0/0	0/1	0/1	0/1	2024-01-01	0/0	0/0	0/0	0/0	0/0	0/0	0/0	0/0	0/0	0/0	./.	./.	./.	./.	./.	./.	./.	./.	./.	./.	./.
Z	55189592	Z:55189592	A	G	.	.	PR	GT	2024-01-01	2024-01-01	./.	2024-01-01	2024-01-01	./.	2024-01-01	2024-01-01	2024-01-01	2024-01-01	0/0	0/0	2024-01-01	0/0	2024-01-01	0/1	0/1	0/1	0/1	2024-01-01	2024-01-01	0/0	2024-01-01	0/0	0/0	0/0	0/0	0/1	0/1	0/1	0/0	0/0	0/0	0/0	0/0	0/0	0/0	0/0	./.	0/0	0/0
Z	55189635	Z:55189635	T	C	.	.	PR	GT	0/0	2024-01-01	./.	./.	2024-01-01	2024-01-01	0/0	0/1	0/0	0/0	0/0	0/0	0/0	0/0	0/0	0/1	0/0	0/0	0/0	0/0	2024-01-01	0/0	2024-01-01	0/0	0/0	0/0	0/0	0/1	0/1	0/1	0/0	0/0	0/0	0/0	0/0	0/0	0/0	0/0	./.	0/0	0/0
Z	55189650	Z:55189650	G	A	.	.	PR	GT	2024-01-01	2024-01-01	./.	./.	2024-01-01	2024-01-01	2024-01-01	2024-01-01	2024-01-01	2024-01-01	0/0	0/0	2024-01-01	0/0	2024-01-01	0/1	0/1	0/1	0/1	2024-01-01	2024-01-01	0/0	2024-01-01	0/0	0/0	0/0	0/0	0/1	0/1	0/1	0/0	0/0	0/0	0/0	0/0	0/0	0/0	0/0	0/0	0/0	0/0
Z	55189672	Z:55189672	T	C	.	.	PR	GT	2024-01-01	2024-01-01	./.	./.	2024-01-01	2024-01-01	2024-01-01	2024-01-01	2024-01-01	2024-01-01	0/0	0/0	2024-01-01	0/0	2024-01-01	0/1	0/1	0/1	0/1	2024-01-01	2024-01-01	0/0	2024-01-01	0/0	0/0	0/0	0/0	0/1	0/1	0/1	0/0	0/0	0/0	0/0	0/0	0/0	0/0	0/0	0/0	0/0	0/0
Z	55189782	Z:55189782	T	C	.	.	PR	GT	0/0	./.	2024-01-01	./.	./.	2024-01-01	0/0	0/1	0/0	0/0	0/0	0/0	0/0	0/0	0/0	0/1	0/0	0/0	0/0	0/0	2024-01-01	0/0	2024-01-01	0/0	0/0	0/0	0/0	0/1	0/1	0/1	0/0	0/0	0/0	0/0	0/0	0/0	0/0	0/0	0/0	0/0	./.
Z	55189846	Z:55189846	C	T	.	.	PR	GT	0/0	0/0	0/0	./.	./.	0/0	0/0	0/0	0/0	0/0	0/0	0/0	0/0	0/0	0/0	0/0	0/0	0/0	0/0	0/0	0/0	0/0	0/0	0/0	0/0	0/0	0/0	0/0	0/0	0/0	0/0	0/0	0/0	0/0	0/0	0/0	0/0	0/0	0/0	0/0	0/0
Z	55189847	Z:55189847	A	G	.	.	PR	GT	2024-01-01	2024-01-01	2024-01-01	./.	./.	2024-01-01	2024-01-01	2024-01-01	2024-01-01	2024-01-01	0/0	0/0	2024-01-01	0/0	2024-01-01	0/1	0/1	0/1	0/1	2024-01-01	2024-01-01	0/0	2024-01-01	0/0	0/0	0/0	0/0	0/1	0/1	0/1	0/0	0/0	0/0	0/0	0/0	0/0	0/0	0/0	0/0	0/0	0/0
Z	55189866	Z:55189866	C	G	.	.	PR	GT	./.	./.	2024-01-01	./.	2024-01-01	2024-01-01	2024-01-01	2024-01-01	2024-01-01	2024-01-01	0/0	0/0	2024-01-01	0/0	2024-01-01	0/1	0/1	0/1	0/1	2024-01-01	2024-01-01	0/0	2024-01-01	0/0	0/0	0/0	0/0	0/1	0/1	0/1	0/0	0/0	0/0	0/0	0/0	0/0	0/0	0/0	0/0	0/0	0/0
Z	55189875	Z:55189875	T	C	.	.	PR	GT	./.	./.	0/1	./.	0/0	0/0	0/0	0/0	0/0	0/0	0/0	0/0	0/0	0/0	0/0	0/0	0/0	0/0	0/0	0/0	0/0	0/0	0/0	0/0	0/0	0/0	0/0	0/0	0/0	0/0	./.	./.	./.	./.	./.	./.	./.	./.	./.	./.	./.
Z	55189895	Z:55189895	C	T	.	.	PR	GT	2024-01-01	./.	0/0	./.	0/0	0/0	2024-01-01	0/1	2024-01-01	2024-01-01	0/0	0/0	2024-01-01	0/0	2024-01-01	0/0	0/1	0/1	0/1	2024-01-01	0/0	0/0	0/0	0/0	0/0	0/0	0/0	0/0	0/0	0/0	0/0	0/0	0/0	0/0	0/0	0/0	0/0	0/0	0/0	0/0	0/0
Z	55190010	Z:55190010	G	A	.	.	PR	GT	./.	./.	./.	./.	./.	./.	./.	./.	./.	./.	./.	./.	./.	./.	./.	./.	./.	./.	./.	./.	./.	./.	./.	./.	./.	./.	./.	./.	./.	./.	0/0	0/0	0/0	0/0	0/0	0/0	0/0	0/0	0/0	0/0	0/0
Z	55190015	Z:55190015	T	.	.	.	PR	GT	./.	./.	./.	./.	./.	./.	./.	./.	./.	./.	./.	./.	./.	./.	./.	./.	./.	./.	./.	./.	./.	./.	./.	./.	./.	./.	./.	./.	./.	./.	0/0	0/0	0/0	0/0	0/0	0/0	0/0	0/0	0/0	0/0	0/0
Z	55190101	Z:55190101	A	G	.	.	PR	GT	./.	0/0	0/0	./.	0/0	0/0	0/0	0/0	0/0	0/0	0/0	0/0	0/0	0/0	0/0	0/0	0/0	0/0	0/0	0/0	0/0	0/0	0/0	0/0	0/0	0/0	0/0	0/0	0/0	0/0	./.	./.	./.	./.	./.	./.	./.	./.	./.	./.	./.
Z	55190161	Z:55190161	G	A	.	.	PR	GT	./.	2024-01-01	2024-01-01	./.	2024-01-01	2024-01-01	0/0	2024-01-01	0/0	0/0	0/0	0/0	0/0	0/0	0/0	0/1	0/0	0/0	0/0	0/0	2024-01-01	0/0	2024-01-01	0/0	0/0	0/0	0/0	0/1	0/1	0/1	0/0	0/0	0/0	0/0	0/0	0/0	0/0	0/0	0/0	0/0	0/0
Z	55190239	Z:55190239	G	A	.	.	PR	GT	./.	./.	./.	./.	./.	./.	./.	./.	./.	./.	./.	./.	./.	./.	./.	./.	./.	./.	./.	./.	./.	./.	./.	./.	./.	./.	./.	./.	./.	./.	0/0	0/0	0/0	0/0	0/0	0/0	0/0	0/0	./.	0/0	0/0
Z	55190283	Z:55190283	C	T	.	.	PR	GT	./.	./.	2024-01-01	2024-01-01	2024-01-01	2024-01-01	0/0	0/1	0/0	0/0	0/0	0/0	0/0	0/0	2024-01-01	0/1	0/0	0/1	0/0	2024-01-01	2024-01-01	0/0	2024-01-01	0/0	0/0	0/0	0/0	0/1	0/1	0/1	0/0	0/0	0/0	0/0	0/0	0/0	0/0	0/0	0/0	0/0	0/0
Z	55190294	Z:55190294	A	G	.	.	PR	GT	./.	./.	2024-01-01	2024-01-01	2024-01-01	2024-01-01	0/0	0/1	0/0	0/0	0/0	0/0	0/0	0/0	0/0	0/1	0/0	0/0	0/0	0/0	2024-01-01	0/0	2024-01-01	0/0	0/0	0/0	0/0	0/1	0/1	0/1	./.	./.	0/0	./.	./.	./.	./.	./.	./.	./.	./.
Z	55190313	Z:55190313	A	C	.	.	PR	GT	./.	./.	0/0	0/0	0/0	0/0	0/0	0/0	0/0	0/0	0/0	0/0	0/0	0/0	0/0	0/0	0/0	0/0	0/0	0/0	0/0	0/0	0/0	0/0	0/0	0/0	0/0	0/0	0/0	0/0	./.	./.	./.	./.	./.	./.	./.	./.	./.	./.	./.
Z	55190322	Z:55190322	G	A	.	.	PR	GT	0/0	./.	2024-01-01	./.	2024-01-01	2024-01-01	0/0	0/1	0/0	0/0	0/0	0/0	0/0	0/0	0/0	0/1	0/0	0/0	0/0	0/0	2024-01-01	0/0	2024-01-01	0/0	0/0	0/0	0/0	0/1	0/1	0/1	./.	0/0	0/0	0/0	0/0	0/0	0/0	0/0	./.	./.	0/0
Z	55190379	Z:55190379	G	C	.	.	PR	GT	./.	./.	0/0	0/0	0/0	./.	0/0	0/0	0/0	0/0	0/0	0/0	0/0	0/0	0/0	0/0	0/0	0/0	0/0	0/0	0/0	0/0	./.	0/0	0/0	0/0	0/0	0/0	0/0	0/0	./.	./.	./.	./.	./.	./.	./.	./.	./.	./.	./.
Z	55190439	Z:55190439	A	G	.	.	PR	GT	./.	./.	./.	./.	./.	./.	./.	./.	./.	./.	./.	./.	./.	./.	./.	./.	./.	./.	./.	./.	./.	./.	./.	./.	./.	./.	./.	./.	./.	./.	0/0	0/0	0/0	0/0	0/0	0/0	0/0	0/0	0/0	0/0	0/0
Z	55190506	Z:55190506	C	A	.	.	PR	GT	0/0	2024-01-01	2024-01-01	2024-01-01	2024-01-01	./.	0/0	0/1	0/0	0/0	0/0	0/0	0/0	0/0	0/0	0/1	0/0	0/0	0/0	0/0	2024-01-01	0/0	2024-01-01	0/0	0/0	0/0	0/0	0/1	0/1	0/1	0/0	0/0	0/0	0/0	0/0	0/0	0/0	0/0	0/0	0/0	0/0
Z	55190524	Z:55190524	A	G	.	.	PR	GT	0/0	./.	0/0	./.	0/0	0/0	0/0	0/0	0/0	0/0	0/0	0/0	0/0	0/0	0/0	0/0	0/0	0/0	0/0	0/0	0/0	0/0	0/0	0/0	0/0	0/0	0/0	0/0	0/0	0/0	./.	./.	./.	./.	./.	./.	./.	./.	./.	./.	./.
Z	55190549	Z:55190549	T	A	.	.	PR	GT	./.	./.	./.	./.	./.	./.	./.	./.	./.	./.	./.	./.	./.	./.	./.	./.	./.	./.	./.	./.	./.	./.	./.	./.	./.	./.	./.	./.	./.	./.	./.	./.	2024-01-01	./.	./.	./.	./.	./.	2024-01-01	./.	./.
Z	55190586	Z:55190586	T	C	.	.	PR	GT	./.	./.	./.	./.	./.	./.	./.	./.	./.	./.	./.	./.	./.	./.	./.	./.	./.	./.	./.	./.	./.	./.	./.	./.	./.	./.	./.	./.	./.	./.	0/0	0/0	0/0	0/0	0/0	0/0	0/0	0/0	0/0	./.	0/0
Z	55190737	Z:55190737	A	G	.	.	PR	GT	0/0	0/0	0/0	./.	./.	./.	0/0	0/0	0/0	0/0	0/0	0/0	0/0	0/0	0/0	0/0	0/0	0/0	0/0	0/0	0/0	0/0	0/0	0/0	0/0	0/0	0/0	0/0	0/0	0/0	./.	./.	./.	./.	./.	./.	./.	./.	./.	./.	./.
Z	55190754	Z:55190754	C	T	.	.	PR	GT	0/0	2024-01-01	2024-01-01	./.	2024-01-01	./.	0/0	0/0	0/0	0/0	0/0	0/0	0/0	0/0	0/0	0/1	0/0	0/0	0/0	0/0	2024-01-01	0/0	2024-01-01	0/0	0/0	0/0	0/0	0/1	0/1	0/1	0/0	0/0	0/0	./.	0/0	0/0	0/0	0/0	0/0	./.	0/0
Z	55190774	Z:55190774	C	T	.	.	PR	GT	2024-01-01	0/0	0/0	./.	0/0	./.	2024-01-01	2024-01-01	2024-01-01	2024-01-01	0/0	0/0	2024-01-01	0/0	0/0	0/0	0/1	0/0	0/1	0/0	0/0	0/0	0/0	0/0	0/0	0/0	0/0	0/0	0/0	0/0	./.	./.	./.	./.	./.	./.	./.	./.	./.	./.	./.
Z	55190790	Z:55190790	C	T	.	.	PR	GT	0/0	0/0	0/0	./.	0/0	2024-01-01	0/0	./.	0/0	0/0	0/0	0/0	0/0	0/0	0/0	0/0	0/0	0/0	0/0	0/0	0/0	0/0	0/0	0/0	0/0	0/0	0/0	0/0	0/0	0/0	./.	./.	./.	./.	./.	./.	./.	./.	./.	./.	./.
Z	55190803	Z:55190803	C	T	.	.	PR	GT	0/0	0/0	0/0	./.	0/0	0/0	0/0	0/0	0/0	0/0	0/0	0/0	0/0	0/0	0/0	0/0	0/0	0/0	0/0	0/0	0/0	0/0	0/0	0/0	0/0	0/0	0/0	0/0	0/0	0/0	./.	./.	./.	./.	./.	./.	./.	./.	./.	./.	./.
Z	55190811	Z:55190811	A	G	.	.	PR	GT	2024-01-01	2024-01-01	2024-01-01	2024-01-01	2024-01-01	2024-01-01	2024-01-01	./.	2024-01-01	2024-01-01	0/0	0/0	2024-01-01	0/0	2024-01-01	0/1	0/1	0/1	0/1	2024-01-01	2024-01-01	0/0	2024-01-01	0/0	0/0	0/0	0/0	0/1	0/1	0/1	0/0	0/0	0/0	0/0	0/0	0/0	0/0	0/0	0/0	0/0	0/0
Z	55190819	Z:55190819	C	A	.	.	PR	GT	2024-01-01	2024-01-01	2024-01-01	2024-01-01	2024-01-01	2024-01-01	2024-01-01	./.	2024-01-01	2024-01-01	0/0	0/0	2024-01-01	0/0	2024-01-01	0/1	0/1	0/1	0/1	2024-01-01	2024-01-01	0/0	2024-01-01	0/0	0/0	0/0	0/0	0/1	0/1	0/1	0/0	0/0	0/0	0/0	0/0	0/0	0/0	0/0	0/0	0/0	0/0
Z	55190849	Z:55190849	G	A	.	.	PR	GT	2024-01-01	0/0	0/0	0/0	0/0	0/0	2024-01-01	2024-01-01	2024-01-01	2024-01-01	0/0	0/0	2024-01-01	0/0	0/0	0/0	0/1	0/0	0/1	0/0	0/0	0/0	0/0	0/0	0/0	0/0	0/0	0/0	0/0	0/0	./.	./.	./.	./.	./.	./.	./.	./.	./.	./.	./.
Z	55190901	Z:55190901	A	G	.	.	PR	GT	2024-01-01	2024-01-01	2024-01-01	2024-01-01	2024-01-01	2024-01-01	2024-01-01	2024-01-01	2024-01-01	2024-01-01	0/0	0/0	2024-01-01	0/0	2024-01-01	0/1	0/1	0/1	0/1	2024-01-01	2024-01-01	0/0	2024-01-01	0/0	0/0	0/0	0/0	0/1	0/1	0/1	0/0	0/0	0/0	0/0	0/0	0/0	0/0	0/0	0/0	0/0	0/0
Z	55190977	Z:55190977	G	C	.	.	PR	GT	2024-01-01	2024-01-01	2024-01-01	2024-01-01	2024-01-01	2024-01-01	2024-01-01	2024-01-01	2024-01-01	2024-01-01	0/0	0/0	2024-01-01	0/0	2024-01-01	0/1	0/1	0/1	0/1	2024-01-01	2024-01-01	0/0	2024-01-01	0/0	0/0	0/0	0/0	0/1	0/1	0/1	0/0	0/0	0/0	0/0	0/0	0/0	0/0	0/0	0/0	0/0	0/0
Z	55191084	Z:55191084	C	T	.	.	PR	GT	./.	./.	2024-01-01	./.	2024-01-01	2024-01-01	2024-01-01	2024-01-01	2024-01-01	2024-01-01	0/0	0/0	2024-01-01	0/0	0/0	0/1	0/1	0/0	0/1	0/0	2024-01-01	0/0	2024-01-01	0/0	0/0	0/0	0/0	0/1	0/1	0/1	0/0	0/0	0/0	0/0	0/0	0/0	./.	0/0	0/0	0/0	0/0
Z	55191144	Z:55191144	G	A	.	.	PR	GT	0/0	0/0	0/0	0/0	0/0	0/0	0/0	0/0	0/0	0/0	./.	0/0	0/0	0/0	2024-01-01	0/0	0/0	0/1	0/0	2024-01-01	0/0	0/0	0/0	0/0	0/0	0/0	0/0	0/0	0/0	0/0	./.	./.	./.	./.	./.	./.	./.	./.	./.	./.	./.
Z	55191162	Z:55191162	G	A	.	.	PR	GT	2024-01-01	2024-01-01	2024-01-01	2024-01-01	2024-01-01	2024-01-01	2024-01-01	2024-01-01	2024-01-01	2024-01-01	0/0	0/0	2024-01-01	0/0	2024-01-01	0/1	0/1	0/1	0/1	2024-01-01	2024-01-01	0/0	2024-01-01	0/0	0/0	0/0	0/0	0/1	0/1	0/1	0/0	0/0	0/0	0/0	0/0	./.	0/0	0/0	0/0	0/0	0/0
Z	55191298	Z:55191298	T	C	.	.	PR	GT	2024-01-01	2024-01-01	2024-01-01	2024-01-01	2024-01-01	2024-01-01	2024-01-01	2024-01-01	2024-01-01	2024-01-01	0/0	0/0	2024-01-01	0/0	2024-01-01	0/1	0/1	0/1	0/1	2024-01-01	2024-01-01	0/0	2024-01-01	0/0	0/0	0/0	0/0	0/1	0/1	0/1	0/0	0/0	0/0	0/0	0/0	0/0	0/0	0/0	0/0	0/0	0/0
Z	55191413	Z:55191413	T	C	.	.	PR	GT	2024-01-01	2024-01-01	2024-01-01	2024-01-01	2024-01-01	2024-01-01	2024-01-01	2024-01-01	2024-01-01	2024-01-01	0/0	0/0	2024-01-01	0/0	2024-01-01	0/1	0/1	0/1	0/1	2024-01-01	2024-01-01	0/0	2024-01-01	0/0	0/0	0/0	0/0	0/1	0/1	0/1	0/0	0/0	0/0	0/0	0/0	0/0	0/0	0/0	0/0	0/0	0/0
Z	55191452	Z:55191452	G	A	.	.	PR	GT	./.	./.	./.	./.	./.	./.	./.	./.	./.	./.	./.	./.	./.	./.	./.	./.	./.	./.	./.	./.	./.	./.	./.	./.	./.	./.	./.	./.	./.	./.	0/0	0/0	0/0	0/0	0/0	0/0	0/0	0/0	0/0	0/0	0/0
Z	55191476	Z:55191476	T	A	.	.	PR	GT	0/0	2024-01-01	./.	./.	2024-01-01	2024-01-01	0/0	0/1	0/0	0/0	0/0	0/0	2024-01-01	0/0	2024-01-01	0/1	0/0	0/1	0/0	2024-01-01	2024-01-01	0/0	2024-01-01	0/0	0/0	0/0	0/0	0/1	0/1	0/1	0/0	0/0	0/0	0/0	0/0	0/0	0/0	0/0	0/0	./.	0/0
Z	55191558	Z:55191558	A	G	.	.	PR	GT	2024-01-01	0/0	0/0	./.	0/0	0/0	2024-01-01	0/1	2024-01-01	2024-01-01	0/0	0/0	0/0	0/0	0/0	0/0	0/1	0/0	0/1	0/0	0/0	0/0	0/0	0/0	0/0	0/0	0/0	0/0	0/0	0/0	./.	./.	./.	./.	./.	./.	./.	./.	./.	./.	./.
Z	55191574	Z:55191574	C	T	.	.	PR	GT	0/0	./.	0/0	./.	0/0	0/0	0/0	0/0	0/0	0/0	0/0	0/0	0/0	0/0	0/0	0/0	0/0	0/0	0/0	0/0	0/0	0/0	0/0	0/0	0/0	0/0	0/0	0/0	0/0	0/0	./.	./.	./.	./.	./.	./.	./.	./.	./.	./.	./.
Z	55191665	Z:55191665	A	G	.	.	PR	GT	./.	./.	0/0	0/0	0/0	./.	0/0	0/0	0/0	0/0	0/0	0/0	0/0	0/0	0/0	0/0	0/0	0/0	0/0	0/0	0/0	0/0	0/0	0/0	0/0	0/0	0/0	0/0	0/0	0/0	./.	./.	./.	./.	./.	./.	./.	./.	./.	./.	./.
Z	55191707	Z:55191707	T	C	.	.	PR	GT	./.	./.	0/0	0/0	0/0	./.	0/0	0/0	0/0	0/0	0/0	0/0	0/0	0/0	0/0	0/0	0/0	0/0	0/0	0/0	0/0	0/0	0/0	0/0	0/0	0/0	0/0	0/0	0/0	0/0	./.	./.	./.	./.	./.	./.	./.	./.	./.	./.	./.
Z	55191747	Z:55191747	A	C	.	.	PR	GT	./.	0/0	0/0	0/0	0/0	./.	0/0	./.	0/0	0/0	0/0	0/0	0/0	0/0	0/0	0/0	0/0	0/0	0/0	0/0	0/0	0/0	0/0	0/0	0/0	0/0	0/0	0/0	0/0	0/0	./.	./.	./.	./.	./.	./.	./.	./.	./.	./.	./.
Z	55191766	Z:55191766	A	G	.	.	PR	GT	0/0	0/0	0/0	0/0	0/0	./.	0/0	./.	0/0	0/0	0/0	0/0	0/0	0/0	0/0	0/0	0/0	0/0	0/0	0/0	0/0	0/0	0/0	0/0	0/0	0/0	0/0	0/0	0/0	0/0	./.	./.	./.	./.	./.	./.	./.	./.	./.	./.	./.
Z	55191802	Z:55191802	A	G	.	.	PR	GT	0/0	0/0	0/0	0/0	0/0	./.	0/0	0/0	0/0	0/0	0/0	0/0	0/0	0/0	0/0	0/0	0/0	0/0	0/0	0/0	0/0	0/0	0/0	0/0	0/0	0/0	0/0	0/0	0/0	0/0	./.	./.	./.	./.	./.	./.	./.	./.	./.	./.	./.
Z	55191856	Z:55191856	C	T	.	.	PR	GT	0/0	0/0	0/0	0/0	0/0	./.	0/0	0/0	0/0	0/0	0/0	0/0	0/0	0/0	0/0	0/0	0/0	0/0	0/0	0/0	0/0	0/0	0/0	0/0	0/0	0/0	0/0	0/0	0/0	0/0	./.	./.	./.	./.	./.	./.	./.	./.	./.	./.	./.
Z	55191885	Z:55191885	A	G	.	.	PR	GT	2024-01-01	0/0	./.	./.	0/0	./.	2024-01-01	0/1	2024-01-01	2024-01-01	0/0	0/0	2024-01-01	0/0	2024-01-01	0/0	0/1	0/1	0/1	2024-01-01	0/0	0/0	0/0	0/0	0/0	0/0	0/0	0/0	0/0	0/0	./.	./.	./.	./.	./.	./.	./.	./.	./.	./.	./.
Z	55192032	Z:55192032	T	A	.	.	PR	GT	2024-01-01	0/0	0/0	0/0	0/0	./.	2024-01-01	0/1	2024-01-01	2024-01-01	0/0	0/0	0/0	0/0	0/0	0/0	0/1	0/0	0/1	0/0	0/0	0/0	0/0	0/0	0/0	0/0	0/0	0/0	0/0	0/0	./.	./.	./.	./.	./.	./.	./.	./.	./.	./.	./.
Z	55192044	Z:55192044	A	G	.	.	PR	GT	0/0	0/0	0/0	0/0	0/0	./.	0/0	0/0	0/0	0/0	0/0	0/0	0/0	0/0	0/0	0/0	0/0	0/0	0/0	0/0	0/0	0/0	0/0	0/0	0/0	0/0	0/0	0/0	0/0	0/0	./.	./.	./.	./.	./.	./.	./.	./.	./.	./.	./.
Z	55192108	Z:55192108	A	G	.	.	PR	GT	2024-01-01	0/0	0/0	0/0	0/0	./.	2024-01-01	0/1	2024-01-01	2024-01-01	0/0	0/0	0/0	0/0	0/0	0/0	0/1	0/0	0/1	0/0	0/0	0/0	0/0	0/0	0/0	0/0	0/0	0/0	0/0	0/0	./.	./.	./.	./.	./.	./.	./.	./.	./.	./.	./.
Z	55192175	Z:55192175	A	G	.	.	PR	GT	./.	./.	./.	./.	./.	./.	./.	./.	./.	./.	./.	./.	./.	./.	./.	./.	./.	./.	./.	./.	./.	./.	./.	./.	./.	./.	./.	./.	./.	./.	0/0	0/0	0/0	0/0	0/0	0/0	0/0	0/0	0/0	0/0	0/0
Z	55192230	Z:55192230	C	T	.	.	PR	GT	./.	0/0	0/0	0/0	0/0	0/0	0/0	0/0	0/0	0/0	0/0	0/0	0/0	0/0	0/0	0/0	0/0	0/0	0/0	0/0	0/0	0/0	0/0	0/0	0/0	0/0	0/0	0/0	0/0	0/0	./.	./.	./.	./.	./.	./.	./.	./.	./.	./.	./.
Z	55192262	Z:55192262	A	C	.	.	PR	GT	./.	./.	0/0	./.	./.	0/0	0/0	0/0	0/0	0/0	0/0	0/0	0/0	0/0	0/0	0/0	0/0	0/0	0/0	0/0	0/0	0/0	0/0	0/0	0/0	0/0	0/0	0/0	0/0	0/0	./.	./.	./.	./.	./.	./.	./.	./.	./.	./.	./.
Z	55192344	Z:55192344	G	A	.	.	PR	GT	./.	./.	0/0	./.	./.	0/0	0/0	0/0	0/0	0/0	0/0	0/0	0/0	0/0	0/0	0/0	0/0	0/0	0/0	0/0	0/0	0/0	0/0	0/0	0/0	0/0	0/0	0/0	0/0	0/0	./.	./.	./.	./.	./.	./.	./.	./.	./.	./.	./.
Z	55192503	Z:55192503	A	T	.	.	PR	GT	./.	./.	./.	./.	./.	./.	./.	./.	./.	./.	./.	./.	./.	./.	./.	./.	./.	./.	./.	./.	./.	./.	./.	./.	./.	./.	./.	./.	./.	./.	0/0	0/0	0/0	0/0	0/0	0/0	0/0	0/0	0/0	0/0	0/0
Z	55192572	Z:55192572	A	C	.	.	PR	GT	./.	./.	0/0	./.	0/0	0/0	0/0	0/0	0/0	./.	0/0	./.	0/0	0/0	0/0	0/0	0/0	0/0	0/0	0/0	0/0	0/0	./.	0/0	0/0	0/0	0/0	0/0	0/0	0/0	./.	./.	./.	./.	./.	./.	./.	./.	./.	./.	./.
Z	55192617	Z:55192617	T	C	.	.	PR	GT	./.	0/0	./.	./.	0/0	0/0	0/0	0/0	0/0	./.	0/0	./.	0/0	0/0	0/0	0/0	0/0	0/0	0/0	0/0	0/0	0/0	0/0	0/0	0/0	0/0	0/0	0/0	0/0	0/0	./.	./.	./.	./.	./.	./.	./.	./.	./.	./.	./.
Z	55192685	Z:55192685	T	C	.	.	PR	GT	./.	2024-01-01	./.	2024-01-01	2024-01-01	2024-01-01	2024-01-01	2024-01-01	2024-01-01	./.	0/0	0/0	0/0	0/0	0/0	0/1	0/1	0/0	0/1	0/0	2024-01-01	0/0	2024-01-01	0/0	0/0	0/0	0/0	0/1	0/1	0/1	0/0	0/0	0/0	0/0	0/0	0/0	0/0	0/0	0/0	./.	0/0
Z	55192748	Z:55192748	G	A	.	.	PR	GT	./.	2024-01-01	2024-01-01	2024-01-01	2024-01-01	./.	2024-01-01	2024-01-01	2024-01-01	./.	0/0	0/0	2024-01-01	0/0	2024-01-01	0/1	0/1	0/1	0/1	2024-01-01	2024-01-01	0/0	2024-01-01	0/0	0/0	0/0	0/0	0/1	0/1	0/1	0/0	0/0	0/0	0/0	0/0	0/0	0/0	0/0	0/0	./.	0/0
Z	55192857	Z:55192857	A	G	.	.	PR	GT	./.	0/0	0/0	./.	0/0	./.	0/0	0/0	0/0	0/0	0/0	0/0	0/0	0/0	0/0	0/0	0/0	0/0	0/0	0/0	0/0	0/0	0/0	0/0	0/0	0/0	0/0	0/0	0/0	0/0	./.	./.	./.	./.	./.	./.	./.	./.	./.	./.	./.
Z	55192942	Z:55192942	A	C	.	.	PR	GT	./.	0/0	0/0	./.	./.	0/0	0/0	0/0	0/0	0/0	0/0	0/0	0/0	0/0	./.	0/0	0/0	0/0	0/0	0/0	0/0	0/0	0/0	0/0	0/0	0/0	0/0	0/0	0/0	0/0	./.	./.	./.	./.	./.	./.	./.	./.	./.	./.	./.
Z	55193047	Z:55193047	C	T	.	.	PR	GT	./.	./.	0/0	0/0	./.	./.	0/0	0/0	0/0	0/0	0/0	0/0	0/0	0/0	0/0	0/0	0/0	0/0	0/0	0/0	0/0	0/0	0/0	0/0	0/0	0/0	0/0	0/0	0/0	0/0	./.	./.	./.	./.	./.	./.	./.	./.	./.	./.	./.
Z	55193058	Z:55193058	T	C	.	.	PR	GT	./.	./.	0/0	0/0	0/0	./.	0/0	0/0	0/0	0/0	0/0	0/0	0/0	0/0	0/0	0/0	0/0	0/0	0/0	0/0	0/0	0/0	0/0	0/0	0/0	0/0	0/0	0/0	0/0	0/0	./.	./.	./.	./.	./.	./.	./.	./.	./.	./.	./.
Z	55193077	Z:55193077	C	T	.	.	PR	GT	./.	./.	2024-01-01	./.	2024-01-01	./.	2024-01-01	2024-01-01	2024-01-01	2024-01-01	0/0	0/0	2024-01-01	0/0	0/0	0/1	0/1	0/0	0/1	0/0	2024-01-01	0/0	2024-01-01	0/0	2024-01-01	0/0	0/1	0/1	0/1	0/1	0/0	0/0	0/0	./.	0/0	0/0	0/0	0/0	0/0	./.	0/0
Z	55193268	Z:55193268	G	A	.	.	PR	GT	0/0	0/0	0/0	0/0	./.	0/0	0/0	0/0	0/0	0/0	0/0	0/0	0/0	0/0	0/0	0/0	0/0	0/0	0/0	0/0	0/0	0/0	0/0	0/0	0/0	0/0	0/0	0/0	0/0	0/0	./.	./.	./.	./.	./.	./.	./.	./.	./.	./.	./.
Z	55193707	Z:55193707	C	T	.	.	PR	GT	0/0	0/0	0/0	./.	./.	0/0	0/0	0/0	0/0	0/0	0/0	0/0	0/0	0/0	0/0	0/0	0/0	0/0	0/0	0/0	0/0	0/0	0/0	0/0	0/0	0/0	0/0	0/0	0/0	0/0	./.	./.	./.	./.	./.	./.	./.	./.	./.	./.	./.
Z	55193758	Z:55193758	G	A	.	.	PR	GT	2024-01-01	2024-01-01	2024-01-01	./.	./.	2024-01-01	2024-01-01	2024-01-01	2024-01-01	2024-01-01	0/0	0/0	2024-01-01	0/0	0/0	0/0	0/1	0/0	0/1	0/0	0/0	0/0	0/0	2024-01-01	0/0	0/0	0/1	0/1	0/1	0/0	2024-01-01	0/1	2024-01-01	0/0	2024-01-01	0/1	0/1	2024-01-01	0/1	2024-01-01	./.
Z	55193930	Z:55193930	C	T	.	.	PR	GT	0/0	0/0	0/0	./.	./.	0/0	0/0	0/0	0/0	0/0	0/0	0/0	0/0	0/0	2024-01-01	0/0	0/0	0/1	0/0	2024-01-01	0/0	0/0	0/0	0/0	0/0	0/0	0/0	0/0	0/0	0/0	./.	./.	./.	./.	./.	./.	./.	./.	./.	./.	./.
Z	55194139	Z:55194139	T	C	.	.	PR	GT	0/0	2024-01-01	2024-01-01	./.	2024-01-01	2024-01-01	0/0	0/1	0/0	./.	0/0	0/0	0/0	0/0	0/0	0/0	0/0	0/0	0/0	0/0	0/0	0/0	0/0	0/0	0/0	0/0	0/0	0/0	0/0	0/0	./.	./.	./.	./.	./.	./.	./.	./.	./.	./.	./.
Z	55194196	Z:55194196	G	A	.	.	PR	GT	0/0	0/0	0/0	./.	./.	0/0	0/0	0/0	0/0	0/0	0/0	0/0	0/0	0/0	0/0	0/0	0/0	0/0	0/0	0/0	0/0	0/0	0/0	0/0	0/0	0/0	0/0	0/0	0/0	0/0	./.	./.	./.	./.	./.	./.	./.	./.	./.	./.	./.
Z	55194245	Z:55194245	C	T	.	.	PR	GT	0/0	0/0	0/0	./.	./.	0/0	0/0	0/0	0/0	0/0	0/0	0/0	0/0	0/0	2024-01-01	0/0	0/0	0/1	0/0	2024-01-01	0/0	0/0	0/0	0/0	0/0	0/0	0/0	0/0	0/0	0/0	./.	./.	./.	./.	./.	./.	./.	./.	./.	./.	./.
Z	55194316	Z:55194316	A	G	.	.	PR	GT	0/0	0/0	0/0	./.	0/0	0/0	0/0	0/0	0/0	0/0	0/0	0/0	0/0	0/0	0/0	0/0	0/0	0/0	0/0	0/0	0/0	0/0	0/0	0/0	0/0	0/0	0/0	0/0	0/0	0/0	./.	./.	./.	./.	./.	./.	./.	./.	./.	./.	./.
Z	55194459	Z:55194459	T	C	.	.	PR	GT	./.	0/0	0/0	0/0	0/0	0/0	0/0	0/0	0/0	0/0	0/0	0/0	0/0	0/0	0/0	0/0	0/0	0/0	0/0	0/0	0/0	0/0	0/0	0/0	0/0	0/0	0/0	0/0	0/0	0/0	0/0	0/0	0/0	0/0	0/0	0/0	0/0	0/0	0/0	./.	0/0
Z	55194541	Z:55194541	G	A	.	.	PR	GT	0/0	0/0	0/0	0/0	./.	0/0	0/0	0/0	0/0	0/0	0/0	0/0	0/0	0/0	0/0	0/0	0/0	0/0	0/0	0/0	0/0	0/0	0/0	0/0	0/0	0/0	0/0	0/0	0/0	0/0	./.	./.	./.	./.	./.	./.	./.	./.	./.	./.	./.
Z	55194751	Z:55194751	C	T	.	.	PR	GT	0/0	0/0	0/0	0/0	0/0	./.	0/0	0/0	0/0	0/0	./.	0/0	0/0	0/0	0/0	0/0	0/0	0/0	0/0	0/0	0/0	0/0	0/0	0/0	0/0	0/0	0/0	0/0	0/0	0/0	./.	./.	./.	./.	./.	./.	./.	./.	./.	./.	./.
Z	55194871	Z:55194871	G	A	.	.	PR	GT	0/0	2024-01-01	./.	2024-01-01	2024-01-01	2024-01-01	0/0	0/0	0/0	0/0	0/0	0/0	2024-01-01	0/0	2024-01-01	0/0	0/0	0/1	0/0	2024-01-01	0/0	0/0	./.	2024-01-01	0/0	0/0	0/1	0/1	0/1	0/0	2024-01-01	0/1	0/1	0/1	2024-01-01	0/1	0/1	0/1	0/1	2024-01-01	2024-01-01
Z	55194948	Z:55194948	A	G	.	.	PR	GT	0/0	0/0	./.	./.	./.	0/0	0/0	0/0	0/0	0/0	0/0	0/0	0/0	0/0	0/0	0/0	0/0	0/0	0/0	0/0	0/0	0/0	0/0	0/0	0/0	0/0	0/0	0/0	0/0	0/0	./.	./.	./.	./.	./.	./.	./.	./.	./.	./.	./.
Z	55194951	Z:55194951	C	T	.	.	PR	GT	0/0	0/0	./.	./.	./.	0/0	0/0	0/0	0/0	0/0	0/0	0/0	0/0	0/0	0/0	0/0	0/0	0/0	0/0	0/0	0/0	0/0	0/0	0/0	0/0	0/0	0/0	0/0	0/0	0/0	./.	0/0	0/0	0/0	./.	0/0	0/0	0/0	./.	./.	./.
Z	55194983	Z:55194983	A	G	.	.	PR	GT	2024-01-01	./.	./.	./.	0/0	0/0	2024-01-01	0/1	2024-01-01	2024-01-01	0/0	0/0	0/0	0/0	0/0	0/1	0/1	0/0	0/1	0/0	2024-01-01	0/0	2024-01-01	0/0	2024-01-01	0/0	0/1	0/1	0/1	0/1	0/0	0/0	0/0	0/0	0/0	0/0	0/0	0/0	0/0	./.	0/0
Z	55195005	Z:55195005	C	.	.	.	PR	GT	./.	./.	./.	./.	./.	./.	./.	./.	./.	./.	./.	./.	./.	./.	./.	./.	./.	./.	./.	./.	./.	./.	./.	./.	./.	./.	./.	./.	./.	./.	0/0	0/0	0/0	0/0	0/0	0/0	0/0	0/0	0/0	./.	0/0
Z	55195021	Z:55195021	T	G	.	.	PR	GT	./.	./.	./.	./.	./.	./.	./.	./.	./.	./.	./.	./.	./.	./.	./.	./.	./.	./.	./.	./.	./.	./.	./.	./.	./.	./.	./.	./.	./.	./.	0/0	0/0	0/0	0/0	0/0	0/0	0/0	0/0	0/0	./.	0/0
Z	55195059	Z:55195059	A	G	.	.	PR	GT	./.	0/0	0/0	./.	0/0	0/0	0/0	0/0	0/0	0/0	0/0	0/0	2024-01-01	0/0	0/0	0/0	0/0	0/0	0/0	0/0	0/0	0/0	0/0	2024-01-01	0/0	0/0	0/1	0/1	0/1	0/0	2024-01-01	0/1	0/1	0/1	2024-01-01	0/1	0/1	0/1	2024-01-01	2024-01-01	2024-01-01
Z	55195153	Z:55195153	A	T	.	.	PR	GT	0/0	0/0	0/0	./.	./.	0/0	0/0	0/0	0/0	0/0	0/0	0/0	0/0	0/0	0/0	0/0	0/0	0/0	0/0	0/0	0/0	0/0	0/0	0/0	0/0	0/0	0/0	0/0	0/0	0/0	./.	./.	./.	./.	./.	./.	./.	./.	./.	./.	./.
Z	55195155	Z:55195155	T	G	.	.	PR	GT	0/0	0/0	0/0	./.	./.	0/0	0/0	0/0	0/0	0/0	0/0	0/0	2024-01-01	0/0	0/0	0/0	0/0	0/0	0/0	0/0	0/0	0/0	0/0	2024-01-01	0/0	0/0	0/1	0/1	0/1	0/0	2024-01-01	0/1	0/1	0/1	2024-01-01	0/1	0/1	0/0	0/1	2024-01-01	2024-01-01
Z	55195404	Z:55195404	C	T	.	.	PR	GT	0/0	0/0	0/0	./.	0/0	0/0	0/0	0/0	0/0	0/0	0/0	0/0	0/0	0/0	0/0	0/0	0/0	0/0	0/0	0/0	0/0	0/0	0/0	0/0	0/0	0/0	0/0	0/0	0/0	0/0	./.	./.	./.	./.	./.	./.	./.	./.	./.	./.	./.
Z	55195417	Z:55195417	T	G	.	.	PR	GT	2024-01-01	2024-01-01	2024-01-01	./.	2024-01-01	2024-01-01	2024-01-01	2024-01-01	2024-01-01	2024-01-01	0/0	0/0	2024-01-01	0/0	2024-01-01	0/0	0/1	0/1	0/1	2024-01-01	0/0	0/0	0/0	2024-01-01	0/0	0/0	0/1	0/1	0/1	0/0	2024-01-01	0/1	0/1	0/1	2024-01-01	./.	2024-01-01	0/1	0/1	2024-01-01	2024-01-01
Z	55195447	Z:55195447	A	T	.	.	PR	GT	0/0	0/0	0/0	./.	0/0	0/0	0/0	0/0	0/0	0/0	0/0	0/0	0/0	0/0	0/0	0/0	0/0	0/0	0/0	0/0	0/0	0/0	0/0	0/0	0/0	0/0	0/0	0/0	0/0	0/0	./.	./.	./.	./.	./.	./.	./.	./.	./.	./.	./.
Z	55195482	Z:55195482	C	G	.	.	PR	GT	0/0	./.	2024-01-01	./.	2024-01-01	2024-01-01	0/0	0/1	0/0	0/0	0/0	0/0	2024-01-01	0/0	2024-01-01	0/0	0/0	0/1	0/0	2024-01-01	0/0	0/0	0/0	2024-01-01	0/0	0/0	0/1	0/1	0/1	0/0	2024-01-01	0/1	0/1	0/1	2024-01-01	./.	2024-01-01	2024-01-01	0/1	2024-01-01	2024-01-01
Z	55195521	Z:55195521	T	C	.	.	PR	GT	0/0	0/0	0/0	./.	0/0	0/0	0/0	0/0	0/0	0/0	0/0	0/0	0/0	0/0	0/0	0/0	0/0	0/0	0/0	0/0	0/0	0/0	0/0	0/0	0/0	0/0	0/0	0/0	0/0	0/0	./.	./.	./.	./.	./.	./.	./.	./.	./.	./.	./.
Z	55195547	Z:55195547	T	C	.	.	PR	GT	0/0	./.	0/0	./.	0/0	0/0	0/0	0/0	0/0	0/0	0/0	0/0	0/0	0/0	0/0	0/0	0/0	0/0	0/0	0/0	0/0	0/0	0/0	0/0	0/0	0/0	0/0	0/0	0/0	0/0	./.	./.	./.	./.	./.	./.	./.	./.	./.	./.	./.
Z	55195564	Z:55195564	T	C	.	.	PR	GT	2024-01-01	./.	0/0	./.	0/0	0/0	2024-01-01	0/1	2024-01-01	2024-01-01	0/0	0/0	0/0	0/0	0/0	0/0	0/1	0/1	0/1	0/0	0/0	0/0	0/0	0/0	0/0	0/0	0/0	0/0	0/0	0/0	0/0	0/0	0/0	0/0	0/0	./.	0/0	0/0	0/0	0/0	0/0
Z	55195577	Z:55195577	G	A	.	.	PR	GT	0/0	./.	0/0	./.	0/0	0/0	0/0	0/0	0/0	0/0	0/0	0/0	0/0	0/0	0/0	0/0	0/0	0/0	0/0	0/0	0/0	0/0	0/0	0/0	0/0	0/0	0/0	0/0	0/0	0/0	./.	./.	./.	./.	./.	./.	./.	./.	./.	./.	./.
Z	55195611	Z:55195611	G	A	.	.	PR	GT	0/0	2024-01-01	2024-01-01	./.	2024-01-01	2024-01-01	0/0	0/1	0/0	0/0	0/0	0/0	2024-01-01	0/0	2024-01-01	0/0	0/0	0/1	0/0	2024-01-01	0/0	0/0	0/0	2024-01-01	0/0	0/0	0/1	0/1	0/1	0/0	2024-01-01	0/1	0/1	0/1	2024-01-01	./.	2024-01-01	0/1	0/1	./.	2024-01-01
Z	55195660	Z:55195660	T	C	.	.	PR	GT	./.	0/0	0/0	./.	0/0	0/0	0/0	0/0	0/0	0/0	0/0	0/0	2024-01-01	0/0	0/0	0/0	0/0	0/0	0/0	0/0	0/0	0/0	0/0	2024-01-01	0/0	0/0	0/1	0/1	0/1	0/0	2024-01-01	0/1	2024-01-01	0/1	2024-01-01	0/1	0/1	0/1	0/1	2024-01-01	2024-01-01
Z	55195761	Z:55195761	A	T	.	.	PR	GT	./.	./.	./.	./.	./.	./.	./.	./.	./.	./.	./.	./.	./.	./.	./.	./.	./.	./.	./.	./.	./.	./.	./.	./.	./.	./.	./.	./.	./.	./.	2024-01-01	0/1	2024-01-01	0/1	2024-01-01	0/1	0/1	0/1	2024-01-01	2024-01-01	2024-01-01
Z	55195762	Z:55195762	T	A	.	.	PR	GT	./.	./.	./.	./.	./.	./.	./.	./.	./.	./.	./.	./.	./.	./.	./.	./.	./.	./.	./.	./.	./.	./.	./.	./.	./.	./.	./.	./.	./.	./.	2024-01-01	0/1	2024-01-01	0/1	2024-01-01	0/1	0/1	0/1	2024-01-01	2024-01-01	2024-01-01
Z	55195841	Z:55195841	G	T	.	.	PR	GT	2024-01-01	./.	2024-01-01	./.	2024-01-01	./.	2024-01-01	2024-01-01	2024-01-01	2024-01-01	0/0	0/0	0/0	0/0	2024-01-01	0/0	0/1	0/1	0/1	2024-01-01	0/0	0/0	0/0	0/0	0/0	0/0	0/0	0/0	0/0	0/0	0/0	0/0	0/0	0/0	0/0	0/0	0/0	0/0	0/0	0/0	0/0
Z	55195845	Z:55195845	A	G	.	.	PR	GT	./.	./.	./.	./.	./.	./.	./.	./.	./.	./.	./.	./.	./.	./.	./.	./.	./.	./.	./.	./.	./.	./.	./.	./.	./.	./.	./.	./.	./.	./.	0/0	0/0	0/0	0/0	0/0	0/0	0/0	0/0	0/0	0/0	0/0
Z	55195883	Z:55195883	G	T	.	.	PR	GT	./.	./.	0/0	./.	0/0	./.	0/0	0/0	0/0	0/0	0/0	0/0	0/0	0/0	0/0	0/0	0/0	0/0	0/0	0/0	0/0	0/0	0/0	0/0	0/0	0/0	0/0	0/0	0/0	0/0	./.	./.	./.	./.	./.	./.	./.	./.	./.	./.	./.
Z	55195885	Z:55195885	T	G	.	.	PR	GT	./.	./.	0/0	./.	0/0	./.	0/0	0/0	0/0	0/0	0/0	0/0	0/0	0/0	0/0	0/0	0/0	0/0	0/0	0/0	0/0	0/0	0/0	0/0	0/0	0/0	0/0	0/0	0/0	0/0	./.	./.	./.	./.	./.	./.	./.	./.	./.	./.	./.
Z	55195899	Z:55195899	A	T	.	.	PR	GT	./.	2024-01-01	2024-01-01	2024-01-01	2024-01-01	./.	0/0	0/1	0/0	0/0	0/0	0/0	0/0	0/0	2024-01-01	0/0	0/0	0/1	0/0	2024-01-01	0/0	0/0	0/0	0/0	0/0	0/0	0/0	0/0	0/0	0/0	./.	./.	./.	./.	./.	./.	./.	./.	./.	./.	./.
Z	55195917	Z:55195917	G	A	.	.	PR	GT	./.	./.	./.	./.	./.	./.	./.	./.	./.	./.	./.	./.	./.	./.	./.	./.	./.	./.	./.	./.	./.	./.	./.	./.	./.	./.	./.	./.	./.	./.	2024-01-01	0/1	0/1	0/1	2024-01-01	0/1	0/1	0/1	0/1	2024-01-01	2024-01-01
Z	55196056	Z:55196056	C	T	.	.	PR	GT	2024-01-01	2024-01-01	2024-01-01	2024-01-01	2024-01-01	2024-01-01	2024-01-01	2024-01-01	2024-01-01	2024-01-01	0/0	0/0	2024-01-01	0/0	2024-01-01	0/0	0/1	0/1	0/1	2024-01-01	0/0	0/0	0/0	2024-01-01	0/0	0/0	0/1	0/1	0/1	0/0	2024-01-01	0/1	0/1	0/1	2024-01-01	0/1	0/1	0/1	0/1	2024-01-01	2024-01-01
Z	55196094	Z:55196094	T	C	.	.	PR	GT	0/0	0/0	0/0	0/0	0/0	0/0	0/0	0/0	0/0	0/0	0/0	0/0	2024-01-01	0/0	0/0	0/0	0/0	0/0	0/0	0/0	0/0	0/0	0/0	2024-01-01	0/0	0/0	0/1	0/1	0/1	0/0	2024-01-01	0/1	0/1	0/1	2024-01-01	0/1	0/1	0/1	0/1	2024-01-01	./.
Z	55196143	Z:55196143	G	T	.	.	PR	GT	./.	0/0	0/0	0/0	0/0	0/0	2024-01-01	0/1	2024-01-01	2024-01-01	0/0	0/0	0/0	0/0	0/0	0/0	0/1	0/0	0/1	0/0	0/0	0/0	0/0	0/0	0/0	0/0	0/0	0/0	0/0	0/0	0/0	0/0	0/0	0/0	0/0	0/0	0/0	0/0	0/0	0/0	0/0
Z	55196157	Z:55196157	G	A	.	.	PR	GT	./.	2024-01-01	2024-01-01	2024-01-01	2024-01-01	2024-01-01	0/0	0/1	0/0	0/0	0/0	0/0	2024-01-01	0/0	2024-01-01	0/0	0/0	0/1	0/0	2024-01-01	0/0	0/0	0/0	2024-01-01	0/0	0/0	0/1	0/1	0/1	0/0	2024-01-01	0/1	0/1	0/1	2024-01-01	0/1	./.	./.	0/1	2024-01-01	2024-01-01
Z	55196206	Z:55196206	C	T	.	.	PR	GT	0/0	2024-01-01	2024-01-01	./.	2024-01-01	./.	0/0	0/1	0/0	0/0	0/0	0/0	0/0	0/0	2024-01-01	0/0	0/0	0/1	0/0	2024-01-01	0/0	0/0	0/0	0/0	0/0	0/0	0/0	0/0	0/0	0/0	./.	./.	./.	./.	./.	./.	./.	./.	./.	./.	./.
Z	55196307	Z:55196307	T	C	.	.	PR	GT	0/0	0/0	0/0	./.	0/0	./.	0/0	0/0	0/0	0/0	0/0	0/0	0/0	0/0	0/0	0/0	0/0	0/0	0/0	0/0	0/0	0/0	0/0	0/0	0/0	0/0	0/0	0/0	0/0	0/0	./.	./.	./.	./.	./.	./.	./.	./.	./.	./.	./.
Z	55196476	Z:55196476	A	G	.	.	PR	GT	2024-01-01	0/0	0/0	0/0	./.	./.	2024-01-01	0/1	2024-01-01	2024-01-01	0/0	./.	0/0	0/0	0/0	0/0	0/1	0/0	0/0	0/0	0/0	0/0	0/0	0/0	0/0	0/0	0/0	0/0	0/0	0/0	./.	./.	./.	./.	./.	./.	./.	./.	./.	./.	./.
Z	55196600	Z:55196600	T	G	.	.	PR	GT	2024-01-01	0/0	0/0	0/0	0/0	0/0	2024-01-01	0/1	2024-01-01	2024-01-01	0/0	0/0	0/0	0/0	./.	0/0	0/1	0/0	0/1	0/0	0/0	0/0	0/0	0/0	0/0	0/0	0/0	0/0	0/0	0/0	./.	./.	./.	./.	./.	./.	./.	./.	./.	./.	./.
Z	55196693	Z:55196693	G	A	.	.	PR	GT	0/0	0/0	0/0	./.	0/0	0/0	0/0	0/0	0/0	0/0	0/0	0/0	0/0	0/0	0/0	0/0	0/0	0/0	0/0	0/0	0/0	0/0	0/0	0/0	0/0	0/0	0/0	0/0	0/0	0/0	./.	./.	./.	./.	./.	./.	./.	./.	./.	./.	./.
Z	55196892	Z:55196892	T	G	.	.	PR	GT	0/0	0/0	0/0	0/0	0/0	0/0	0/0	0/0	0/0	0/0	0/0	0/0	0/0	0/0	0/0	0/0	0/0	0/0	0/0	0/0	0/0	0/0	0/0	0/0	0/0	0/0	0/0	0/0	0/0	0/0	./.	./.	./.	./.	./.	./.	./.	./.	./.	./.	./.
Z	55196909	Z:55196909	T	A	.	.	PR	GT	./.	./.	./.	./.	./.	./.	./.	./.	./.	./.	./.	./.	./.	./.	./.	./.	./.	./.	./.	./.	./.	./.	./.	./.	./.	./.	./.	./.	./.	./.	0/0	0/0	0/0	0/0	0/0	0/0	0/0	0/0	0/0	0/0	0/0
Z	55197017	Z:55197017	C	G	.	.	PR	GT	2024-01-01	0/0	0/0	./.	0/0	0/0	2024-01-01	0/1	2024-01-01	2024-01-01	0/0	0/0	0/0	0/0	0/0	0/0	0/1	0/0	0/1	0/0	0/0	0/0	0/0	0/0	0/0	0/0	0/0	0/0	0/0	0/0	./.	./.	./.	./.	./.	./.	./.	./.	./.	./.	./.
Z	55197198	Z:55197198	T	C	.	.	PR	GT	0/0	2024-01-01	./.	./.	2024-01-01	./.	0/0	0/1	0/0	0/0	2024-01-01	2024-01-01	0/0	2024-01-01	0/0	0/1	0/1	0/1	0/1	0/0	0/0	2024-01-01	0/0	0/0	0/0	2024-01-01	0/0	0/0	0/0	0/1	0/0	0/0	0/1	0/1	0/0	0/1	0/1	0/1	0/1	./.	0/0
Z	55197292	Z:55197292	A	G	.	.	PR	GT	0/0	./.	./.	./.	0/0	./.	0/0	0/0	0/0	0/0	0/0	0/0	2024-01-01	0/0	0/0	0/0	0/0	0/0	0/0	0/0	0/0	0/0	0/0	2024-01-01	0/0	0/0	0/1	0/1	0/1	0/0	2024-01-01	0/1	0/0	0/1	2024-01-01	0/1	2024-01-01	0/1	0/1	./.	2024-01-01
Z	55197295	Z:55197295	A	G	.	.	PR	GT	0/0	./.	./.	./.	0/0	./.	0/0	0/0	0/0	0/0	0/0	0/0	0/0	0/0	2024-01-01	0/0	0/0	0/1	0/0	2024-01-01	0/0	0/0	0/0	0/0	0/0	0/0	0/0	0/0	0/0	0/0	./.	./.	./.	./.	./.	./.	./.	./.	./.	./.	./.
Z	55197347	Z:55197347	T	A	.	.	PR	GT	0/0	./.	./.	./.	./.	./.	0/0	0/0	0/0	0/0	0/0	0/0	0/0	0/0	0/0	0/1	0/0	0/0	0/0	0/0	2024-01-01	0/0	2024-01-01	0/0	2024-01-01	0/0	0/1	0/1	0/1	0/1	0/0	0/0	0/0	0/0	0/0	0/0	0/0	0/0	0/0	./.	./.
Z	55197511	Z:55197511	C	G	.	.	PR	GT	./.	./.	./.	0/0	./.	0/0	0/0	0/0	0/0	0/0	0/0	0/0	2024-01-01	0/0	0/0	0/0	0/0	0/0	0/0	0/0	0/0	0/0	0/0	2024-01-01	0/0	0/0	0/1	0/1	0/1	0/0	2024-01-01	0/0	0/0	0/1	2024-01-01	2024-01-01	0/1	0/1	0/1	2024-01-01	./.
Z	55197612	Z:55197612	A	G	.	.	PR	GT	./.	./.	./.	./.	./.	./.	./.	./.	./.	./.	./.	./.	./.	./.	./.	./.	./.	./.	./.	./.	./.	./.	./.	./.	./.	./.	./.	./.	./.	./.	0/0	0/0	0/0	0/0	0/0	./.	0/0	0/0	0/0	0/0	./.
Z	55197628	Z:55197628	C	T	.	.	PR	GT	0/0	0/0	0/0	./.	0/0	./.	0/0	0/0	0/0	0/0	0/0	0/0	0/0	0/0	0/0	0/0	0/0	0/0	0/0	0/0	0/0	0/0	0/0	0/0	0/0	0/0	0/0	0/0	0/0	0/0	./.	./.	./.	./.	./.	./.	./.	./.	./.	./.	./.
Z	55197685	Z:55197685	T	C	.	.	PR	GT	./.	0/0	./.	0/0	0/0	./.	0/0	0/1	0/1	0/0	0/0	0/0	0/0	0/0	2024-01-01	0/1	0/1	0/1	0/1	2024-01-01	2024-01-01	0/0	2024-01-01	0/0	2024-01-01	0/0	0/1	0/1	0/1	0/1	0/0	0/0	0/0	0/0	0/0	0/0	0/0	0/0	0/0	0/0	./.
Z	55197757	Z:55197757	G	A	.	.	PR	GT	0/0	0/0	0/0	0/0	0/0	./.	0/0	0/0	0/0	0/0	0/0	0/0	0/0	0/0	0/0	0/0	0/0	0/0	0/0	0/0	0/0	0/0	0/0	0/0	0/0	0/0	0/0	0/0	0/0	0/0	./.	./.	./.	./.	./.	./.	./.	./.	./.	./.	./.
Z	55197792	Z:55197792	C	T	.	.	PR	GT	0/0	./.	0/0	./.	./.	./.	0/0	0/0	0/0	0/0	0/0	0/0	0/0	0/0	0/0	0/0	0/0	0/0	0/0	0/0	0/0	0/0	0/0	0/0	0/0	0/0	0/0	0/0	0/0	0/0	0/0	0/0	0/0	0/0	0/0	0/0	0/0	0/0	0/0	./.	0/0
Z	55197868	Z:55197868	C	T	.	.	PR	GT	2024-01-01	0/0	0/0	./.	0/0	./.	0/0	0/1	0/1	0/0	0/0	0/0	0/0	0/0	2024-01-01	0/1	0/1	0/1	0/1	2024-01-01	2024-01-01	0/0	2024-01-01	0/0	2024-01-01	0/0	0/1	0/1	0/1	0/1	0/0	0/0	0/0	0/0	0/0	0/0	0/0	0/0	0/0	0/0	0/0
Z	55197995	Z:55197995	A	G	.	.	PR	GT	./.	0/0	0/0	0/0	0/0	./.	0/0	0/0	0/0	0/0	0/0	0/0	0/0	0/0	0/0	0/0	0/0	0/0	0/0	0/0	0/0	0/0	0/0	0/0	0/0	0/0	0/0	0/0	0/0	0/0	0/0	0/0	0/0	0/0	0/0	0/0	0/0	0/0	0/0	0/0	0/0
Z	55198105	Z:55198105	A	G	.	.	PR	GT	0/0	0/0	0/0	0/0	0/0	0/0	0/0	0/0	0/0	0/0	0/0	0/0	0/0	0/0	0/0	0/0	0/0	0/0	0/0	0/0	0/0	0/0	0/0	0/0	0/0	0/0	0/0	0/0	0/0	0/0	./.	./.	./.	./.	./.	./.	./.	./.	./.	./.	./.
Z	55198129	Z:55198129	T	C	.	.	PR	GT	./.	./.	./.	./.	./.	./.	./.	./.	./.	./.	./.	./.	./.	./.	./.	./.	./.	./.	./.	./.	./.	./.	./.	./.	./.	./.	./.	./.	./.	./.	2024-01-01	0/1	0/1	0/1	2024-01-01	0/1	0/1	0/1	./.	2024-01-01	./.
Z	55198132	Z:55198132	G	.	.	.	PR	GT	./.	./.	./.	./.	./.	./.	./.	./.	./.	./.	./.	./.	./.	./.	./.	./.	./.	./.	./.	./.	./.	./.	./.	./.	./.	./.	./.	./.	./.	./.	0/0	0/0	0/0	0/0	0/0	0/0	0/0	0/0	./.	0/0	./.
Z	55198133	Z:55198133	A	G	.	.	PR	GT	./.	./.	./.	./.	./.	./.	./.	./.	./.	./.	./.	./.	./.	./.	./.	./.	./.	./.	./.	./.	./.	./.	./.	./.	./.	./.	./.	./.	./.	./.	0/0	0/1	0/1	0/1	0/0	0/1	0/1	0/1	./.	0/0	./.
Z	55198148	Z:55198148	G	A	.	.	PR	GT	0/0	0/0	0/0	0/0	0/0	0/0	0/0	0/0	0/0	0/0	0/0	0/0	2024-01-01	0/0	./.	0/0	0/0	0/0	0/0	0/0	0/0	0/0	0/0	2024-01-01	0/0	0/0	0/1	0/1	0/1	0/0	2024-01-01	0/1	0/1	0/1	2024-01-01	0/1	0/1	0/1	0/0	2024-01-01	./.
Z	55198188	Z:55198188	A	C	.	.	PR	GT	0/0	0/0	0/0	0/0	0/0	0/0	0/0	0/0	0/0	0/0	0/0	0/0	2024-01-01	0/0	0/0	0/0	0/0	0/0	0/0	0/0	0/0	0/0	./.	2024-01-01	0/0	0/0	0/1	0/1	0/1	0/0	2024-01-01	0/1	0/1	0/1	2024-01-01	0/1	0/1	0/1	0/0	./.	./.
Z	55198210	Z:55198210	G	A	.	.	PR	GT	./.	0/0	0/0	./.	0/0	0/0	0/0	0/0	0/0	0/0	0/0	0/0	2024-01-01	0/0	0/0	0/0	0/0	0/0	0/0	0/0	0/0	0/0	./.	2024-01-01	0/0	0/0	0/1	0/1	0/1	0/0	./.	0/0	0/1	0/1	./.	0/1	0/1	0/1	0/1	./.	./.
Z	55198257	Z:55198257	T	C	.	.	PR	GT	0/0	0/0	0/0	./.	0/0	./.	0/0	0/0	0/0	0/0	0/0	0/0	0/0	0/0	0/0	0/0	0/0	0/0	0/0	0/0	0/0	0/0	0/0	0/0	0/0	0/0	0/0	0/0	0/0	0/0	./.	./.	./.	./.	./.	./.	./.	./.	./.	./.	./.
Z	55198537	Z:55198537	A	C	.	.	PR	GT	0/0	./.	0/0	./.	0/0	0/0	0/0	0/0	0/0	0/0	0/0	0/0	0/0	0/0	0/0	0/0	0/0	0/0	0/0	0/0	0/0	0/0	0/0	0/0	0/0	0/0	0/0	0/0	0/0	0/0	0/0	0/0	0/0	0/0	0/0	0/0	0/0	0/0	0/0	0/0	0/0
Z	55198575	Z:55198575	G	C	.	.	PR	GT	0/0	2024-01-01	2024-01-01	./.	2024-01-01	./.	2024-01-01	0/1	0/1	2024-01-01	2024-01-01	2024-01-01	0/0	2024-01-01	0/0	0/1	0/1	0/1	0/1	0/0	0/0	2024-01-01	0/0	0/0	0/0	2024-01-01	0/0	0/0	0/0	0/1	0/0	0/1	0/1	0/1	0/0	0/1	0/1	0/1	2024-01-01	0/0	0/0
Z	55198645	Z:55198645	C	T	.	.	PR	GT	0/0	0/0	0/0	0/0	0/0	./.	0/0	0/0	0/0	0/0	0/0	0/0	0/0	0/0	0/0	0/0	0/0	0/0	0/0	0/0	0/0	0/0	0/0	0/0	0/0	0/0	0/0	0/0	0/0	0/0	0/0	0/0	0/0	0/0	0/0	0/0	0/0	0/0	0/0	0/0	0/0
Z	55198651	Z:55198651	A	G	.	.	PR	GT	0/0	0/0	0/0	0/0	./.	./.	0/0	0/0	0/0	0/0	0/0	0/0	0/0	0/0	0/0	0/0	0/0	0/0	0/0	0/0	0/0	0/0	0/0	0/0	0/0	0/0	0/0	0/0	0/0	0/0	./.	./.	./.	./.	./.	./.	./.	./.	./.	./.	./.
Z	55198669	Z:55198669	C	T	.	.	PR	GT	0/0	0/0	0/0	0/0	./.	./.	0/0	0/0	0/0	0/0	0/0	0/0	2024-01-01	0/0	0/0	0/0	0/0	0/0	0/0	0/0	0/0	0/0	0/0	2024-01-01	0/0	0/0	0/1	0/1	0/1	0/0	2024-01-01	0/1	2024-01-01	0/1	2024-01-01	0/1	0/1	0/1	0/1	2024-01-01	2024-01-01
Z	55198728	Z:55198728	G	A	.	.	PR	GT	0/0	0/0	0/0	0/0	./.	./.	0/0	0/0	0/0	0/0	0/0	0/0	0/0	0/0	0/0	0/1	0/0	0/0	0/0	0/0	2024-01-01	0/0	2024-01-01	0/0	2024-01-01	0/0	0/1	0/1	0/1	0/1	0/0	0/0	0/0	0/0	0/0	0/0	0/0	0/0	0/0	0/0	0/0
Z	55198810	Z:55198810	C	T	.	.	PR	GT	2024-01-01	0/0	0/0	0/0	./.	./.	0/0	0/1	0/1	0/0	0/0	0/0	0/0	0/0	2024-01-01	0/0	0/1	0/1	0/1	2024-01-01	0/0	0/0	0/0	0/0	0/0	0/0	0/0	0/0	0/0	0/0	./.	./.	./.	./.	./.	./.	./.	./.	./.	./.	./.
Z	55198973	Z:55198973	T	A	.	.	PR	GT	0/0	0/0	0/0	0/0	0/0	./.	0/0	0/0	0/0	./.	0/0	0/0	0/0	0/0	0/0	0/0	0/0	0/0	0/0	0/0	0/0	0/0	0/0	0/0	0/0	0/0	0/0	0/0	0/0	0/1	./.	./.	./.	./.	./.	./.	./.	./.	./.	./.	./.
Z	55199170	Z:55199170	C	T	.	.	PR	GT	./.	./.	./.	./.	./.	./.	./.	./.	./.	./.	./.	./.	./.	./.	./.	./.	./.	./.	./.	./.	./.	./.	./.	./.	./.	./.	./.	./.	./.	./.	0/0	0/0	0/0	0/0	0/0	0/0	0/0	0/0	0/0	0/0	0/0
Z	55199178	Z:55199178	G	C	.	.	PR	GT	./.	./.	./.	./.	./.	./.	./.	./.	./.	./.	./.	./.	./.	./.	./.	./.	./.	./.	./.	./.	./.	./.	./.	./.	./.	./.	./.	./.	./.	./.	0/0	./.	0/0	./.	0/0	./.	./.	./.	./.	0/0	0/0
Z	55199184	Z:55199184	A	G	.	.	PR	GT	./.	./.	./.	./.	./.	./.	./.	./.	./.	./.	./.	./.	./.	./.	./.	./.	./.	./.	./.	./.	./.	./.	./.	./.	./.	./.	./.	./.	./.	./.	0/0	./.	./.	./.	0/0	./.	./.	./.	./.	0/0	0/0
Z	55199213	Z:55199213	A	G	.	.	PR	GT	2024-01-01	0/0	./.	0/0	0/0	0/0	0/0	0/1	0/1	0/0	0/0	0/0	2024-01-01	0/0	2024-01-01	0/1	0/1	0/1	0/1	2024-01-01	2024-01-01	0/0	2024-01-01	2024-01-01	2024-01-01	0/0	2024-01-01	2024-01-01	2024-01-01	0/1	./.	0/1	./.	./.	./.	0/1	0/1	0/1	0/1	./.	./.
Z	55199245	Z:55199245	C	T	.	.	PR	GT	0/0	0/0	./.	0/0	./.	0/0	0/0	0/0	0/0	0/0	0/0	0/0	0/0	0/0	0/0	0/0	0/0	0/0	0/0	0/0	0/0	0/0	0/0	0/0	0/0	0/0	0/0	0/0	0/0	0/0	0/0	0/0	0/0	0/0	0/0	0/0	0/0	0/0	0/0	0/0	0/0
Z	55199246	Z:55199246	G	T	.	.	PR	GT	0/0	0/0	./.	0/0	./.	0/0	0/0	0/0	0/0	0/0	0/0	0/0	0/0	0/0	0/0	0/0	0/0	0/0	0/0	0/0	0/0	0/0	0/0	0/0	0/0	0/0	0/0	0/0	0/0	0/0	./.	./.	./.	./.	./.	./.	./.	./.	./.	./.	./.
Z	55199373	Z:55199373	A	G	.	.	PR	GT	0/0	2024-01-01	2024-01-01	2024-01-01	2024-01-01	2024-01-01	2024-01-01	0/1	0/1	2024-01-01	2024-01-01	2024-01-01	0/0	2024-01-01	0/0	0/1	0/1	0/1	0/1	0/0	0/0	2024-01-01	0/0	0/0	0/0	2024-01-01	0/0	0/0	0/0	0/1	0/0	0/1	0/1	0/1	0/0	0/1	0/1	0/1	0/1	0/0	0/0
Z	55199586	Z:55199586	A	G	.	.	PR	GT	0/0	2024-01-01	2024-01-01	./.	./.	./.	2024-01-01	0/1	0/1	2024-01-01	2024-01-01	2024-01-01	0/0	2024-01-01	0/0	0/1	0/1	0/1	0/1	0/0	0/0	2024-01-01	0/0	0/0	0/0	2024-01-01	0/0	0/0	0/0	0/1	0/0	0/0	0/1	0/1	0/0	0/1	0/1	0/1	0/0	0/0	0/0
Z	55199700	Z:55199700	T	A	.	.	PR	GT	0/0	0/0	0/0	./.	./.	./.	0/0	0/0	0/0	0/0	0/0	0/0	0/0	0/0	0/0	0/0	0/0	0/0	0/0	0/0	0/0	0/0	0/0	0/0	0/0	0/0	0/0	0/0	0/0	0/0	./.	./.	./.	./.	./.	./.	./.	./.	./.	./.	./.
Z	55199782	Z:55199782	A	G	.	.	PR	GT	0/0	2024-01-01	2024-01-01	./.	./.	./.	2024-01-01	0/1	0/1	2024-01-01	2024-01-01	2024-01-01	0/0	./.	0/0	0/1	0/1	0/1	0/1	0/0	0/0	2024-01-01	0/0	0/0	0/0	2024-01-01	0/0	0/0	0/0	0/1	0/0	0/1	0/1	0/1	0/0	0/1	0/1	0/1	0/1	0/0	0/0
Z	55200027	Z:55200027	G	A	.	.	PR	GT	2024-01-01	0/0	0/0	./.	0/0	0/0	0/0	0/1	2024-01-01	0/0	0/0	0/0	0/0	./.	0/0	0/1	0/1	0/0	0/1	0/0	2024-01-01	0/0	2024-01-01	0/0	2024-01-01	0/0	0/1	0/1	0/1	0/1	./.	0/0	0/0	0/0	./.	0/0	0/0	0/0	0/0	./.	./.
Z	55200058	Z:55200058	G	A	.	.	PR	GT	./.	./.	./.	./.	./.	./.	./.	./.	./.	./.	./.	./.	./.	./.	./.	./.	./.	./.	./.	./.	./.	./.	./.	./.	./.	./.	./.	./.	./.	./.	2024-01-01	0/1	0/1	0/0	2024-01-01	0/0	0/1	0/1	0/1	2024-01-01	2024-01-01
Z	55200109	Z:55200109	A	G	.	.	PR	GT	0/0	2024-01-01	./.	./.	2024-01-01	2024-01-01	2024-01-01	0/1	0/1	2024-01-01	0/0	0/0	./.	0/0	0/0	0/0	0/0	0/0	0/0	0/0	0/0	0/0	0/0	0/0	0/0	0/0	0/0	0/0	0/0	0/0	./.	./.	./.	./.	./.	./.	./.	./.	./.	./.	./.
Z	55200119	Z:55200119	G	A	.	.	PR	GT	0/0	2024-01-01	./.	./.	2024-01-01	2024-01-01	2024-01-01	0/1	0/1	2024-01-01	0/0	0/0	0/0	0/0	0/0	0/0	0/0	0/0	0/0	0/0	0/0	0/0	0/0	0/0	0/0	0/0	0/0	0/0	0/0	0/0	./.	./.	./.	./.	./.	./.	./.	./.	./.	./.	./.
Z	55200232	Z:55200232	A	G	.	.	PR	GT	./.	2024-01-01	./.	./.	./.	2024-01-01	2024-01-01	0/1	0/1	2024-01-01	0/0	0/0	0/0	0/0	0/0	0/0	0/0	0/0	0/0	0/0	0/0	0/0	0/0	0/0	0/0	0/0	0/0	0/0	0/0	0/0	./.	./.	./.	./.	./.	./.	./.	./.	./.	./.	./.
Z	55200238	Z:55200238	G	A	.	.	PR	GT	./.	0/0	./.	./.	./.	0/0	0/0	0/0	0/0	0/0	0/0	0/0	0/0	0/0	0/0	0/0	0/0	0/0	0/0	0/0	0/0	0/0	0/0	0/0	0/0	0/0	0/0	0/0	0/0	0/0	./.	./.	./.	./.	./.	./.	./.	./.	./.	./.	./.
Z	55200307	Z:55200307	G	A	.	.	PR	GT	./.	./.	./.	2024-01-01	./.	./.	2024-01-01	0/1	0/1	2024-01-01	./.	0/0	./.	0/0	0/0	0/0	0/0	0/0	0/0	0/0	0/0	0/0	0/0	0/0	0/0	0/0	0/0	0/0	0/0	0/0	./.	./.	./.	./.	./.	./.	./.	./.	./.	./.	./.
Z	55200392	Z:55200392	T	C	.	.	PR	GT	0/0	./.	0/0	0/0	./.	0/0	0/0	0/0	0/0	0/0	0/0	0/0	0/0	0/0	0/0	0/0	0/0	0/0	0/0	0/0	0/0	0/0	0/0	0/0	0/0	0/0	0/0	0/0	0/0	0/0	./.	./.	./.	./.	./.	./.	./.	./.	./.	./.	./.
Z	55200425	Z:55200425	A	G	.	.	PR	GT	0/0	./.	./.	./.	./.	2024-01-01	2024-01-01	0/1	0/1	2024-01-01	0/0	0/0	0/0	0/0	0/0	0/0	0/0	0/0	0/0	0/0	0/0	0/0	0/0	0/0	0/0	0/0	0/0	0/0	0/0	0/0	./.	./.	./.	./.	./.	./.	./.	./.	./.	./.	./.
[truncated: 84 more columns]
